# Supplementary material for: The bench scientist's guide to statistical analysis of RNA-Seq data
Source: BMC Res Notes. 2012 Sep 14;5:506. doi: 10.1186/1756-0500-5-506 (PMC3522531; doi:10.1186/1756-0500-5-506)
Supplement: Additional file 3 — Mapping file. Excel file consisting of raw reads mapped to the soybean reference transcriptome. [file 1756-0500-5-506-S3.txt]

Gene	Length	trt1	trt2	trt3	con1	con2	con3
Glyma0021s00460	2636	393	215	335	254	188	277
Glyma0021s00660	3849	0	0	2	0	0	0
Glyma0022s00200	1128	0	0	0	0	0	1
Glyma0022s00420	1932	992	534	678	971	519	903
Glyma0022s00430	386	12	6	3	14	12	30
Glyma0022s00440	2196	0	0	0	5	1	0
Glyma0022s00480	1549	94	25	5	161	126	261
Glyma0023s00200	5312	26	14	35	14	10	39
Glyma0023s00410	1537	952	748	757	354	174	506
Glyma0023s00610	768	135	75	69	41	12	51
Glyma0023s00620	282	10	6	8	10	3	12
Glyma0023s00830	4166	0	0	0	1	0	1
Glyma0024s00230	1804	66	42	60	104	37	72
Glyma0024s00260	2431	36	16	18	47	21	45
Glyma0025s00200	1886	19	14	23	18	10	12
Glyma0028s00210	2935	2118	1089	1441	1437	817	1677
Glyma0041s00200	1816	6	10	5	6	4	7
Glyma0041s00210	1197	38	20	20	63	22	37
Glyma0041s00240	1097	161	32	9	29	22	59
Glyma0041s00260	2387	153	81	69	84	65	117
Glyma0041s00270	727	27	17	22	10	12	24
Glyma0041s00280	1256	139	62	108	91	47	126
Glyma0041s00290	3104	240	114	198	178	92	258
Glyma0041s00300	1142	555	255	455	500	263	595
Glyma0041s00310	1049	15	8	15	18	12	56
Glyma0041s00350	1246	1	0	0	0	0	0
Glyma0042s00430	1356	9	1	8	6	1	8
Glyma0042s00440	473	75	44	52	67	24	58
Glyma0048s00210	647	6	6	6	8	10	4
Glyma0048s00240	2321	61	32	47	137	67	100
Glyma0048s00250	1006	1187	595	988	1440	797	1579
Glyma0048s00260	1428	20	18	22	32	9	25
Glyma0048s00270	1438	438	220	380	362	157	348
Glyma0048s00280	1443	1396	655	907	761	522	773
Glyma0048s00290	1358	1271	624	1034	918	500	1044
Glyma0048s00300	1552	4139	1990	3331	2540	1270	2560
Glyma0048s00310	1516	0	1	1	4	0	6
Glyma0048s00320	1671	118	71	112	101	35	89
Glyma0048s00330	754	332	197	260	177	113	302
Glyma0048s00340	4846	425	183	309	595	227	465
Glyma0048s00350	1245	1	0	1	2	1	1
Glyma0060s00320	1095	1	0	0	0	0	0
Glyma0060s00370	666	0	0	1	0	0	0
Glyma0066s00240	332	12	9	4	9	4	12
Glyma0070s00200	417	17	5	8	8	3	7
Glyma0070s00210	797	15	10	9	13	9	10
Glyma0071s00200	6833	1	0	0	1	0	0
Glyma0079s00210	747	4	2	1	10	5	1
Glyma0079s00220	273	0	0	0	1	0	1
Glyma0079s00250	384	1	2	6	7	8	11
Glyma0079s00260	228	0	0	4	2	0	0
Glyma0079s00270	742	2	5	3	3	2	7
Glyma0079s00280	1266	3	1	1	2	0	1
Glyma0079s00310	402	1	1	0	1	1	1
Glyma0080s00230	8020	0	0	0	2	1	9
Glyma0084s00210	1565	7676	3850	6484	9265	4609	8453
Glyma0090s00200	3228	464	160	185	63	56	132
Glyma0090s00210	2572	123	42	65	25	34	64
Glyma0090s00230	2799	18	5	8	2	3	3
Glyma0092s00200	1598	52	17	18	42	19	77
Glyma0092s00210	1197	250	177	268	354	154	245
Glyma0092s00230	1192	1636	837	1360	1171	768	1376
Glyma0092s00240	1298	1312	615	1112	992	599	1191
Glyma0095s00250	445	1	1	3	0	0	1
Glyma0103s00220	594	3	3	3	7	5	9
Glyma0103s00230	1179	5	3	8	13	2	13
Glyma0103s00290	2336	7	3	3	20	7	17
Glyma0121s00200	2496	2	0	3	1	0	1
Glyma0121s00230	463	0	0	1	0	0	0
Glyma0146s00220	2954	6	4	3	14	3	15
Glyma0165s00200	920	6	2	7	14	4	6
Glyma0169s00200	755	616	318	492	447	204	422
Glyma0169s00210	1706	15430	7701	12551	13773	6371	13138
Glyma0196s00210	3048	103	23	42	75	16	44
Glyma01g00270	1584	4	1	3	4	1	2
Glyma01g00300	1870	200	104	171	186	101	201
Glyma01g00320	2955	486	280	390	445	248	478
Glyma01g00380	2483	570	269	411	419	212	411
Glyma01g00400	1084	502	288	456	269	145	332
Glyma01g00410	1302	418	164	325	331	163	281
Glyma01g00420	2684	35	18	35	31	13	25
Glyma01g00430	2681	4785	1996	3447	3847	2039	4056
Glyma01g00460	2994	164	107	133	230	101	165
Glyma01g00470	1315	266	140	222	276	172	317
Glyma01g00480	1806	3	1	0	1	1	1
Glyma01g00500	875	1871	856	1615	3449	2151	3593
Glyma01g00510	3760	439	269	364	240	123	308
Glyma01g00520	1699	243	150	226	160	87	178
Glyma01g00530	1412	0	0	0	1	0	0
Glyma01g00540	826	103	26	55	60	34	61
Glyma01g00550	671	0	0	0	0	0	1
Glyma01g00560	1753	553	238	374	476	217	423
Glyma01g00570	1054	626	274	552	422	268	599
Glyma01g00590	779	900	444	1024	1436	670	1295
Glyma01g00600	1051	62	41	24	350	145	275
Glyma01g00610	1093	168	61	108	130	54	129
Glyma01g00620	767	6	5	7	2	4	4
Glyma01g00640	1739	305	194	266	646	279	467
Glyma01g00650	857	0	0	0	0	0	1
Glyma01g00660	830	0	0	0	1	0	0
Glyma01g00670	2085	134	77	121	191	88	119
Glyma01g00680	1359	182	82	178	132	42	120
Glyma01g00690	1668	437	235	352	500	219	400
Glyma01g00710	789	270	167	224	60	72	109
Glyma01g00720	3088	502	311	423	532	255	409
Glyma01g00730	1452	6151	4598	5256	789	501	1326
Glyma01g00740	744	716	304	549	510	246	453
Glyma01g00750	1599	11	9	7	12	5	10
Glyma01g00760	1668	2021	1165	1651	1261	746	1597
Glyma01g00770	198	4	6	1	8	3	6
Glyma01g00780	1131	22	10	14	10	6	12
Glyma01g00790	2653	390	269	466	29	15	33
Glyma01g00810	315	20	8	4	1	0	1
Glyma01g00820	1595	678	327	567	203	167	424
Glyma01g00830	2220	1	2	3	15	14	23
Glyma01g00840	1894	2	6	6	2	0	5
Glyma01g00850	2145	219	166	232	214	107	187
Glyma01g00860	1166	358	188	325	168	95	245
Glyma01g00870	2139	1223	642	1039	810	434	951
Glyma01g00880	2086	12	12	5	32	20	38
Glyma01g00890	1423	0	0	0	5	2	0
Glyma01g00900	603	0	0	0	1	0	1
Glyma01g00910	1260	1	1	0	0	1	1
Glyma01g00930	1069	13	18	20	9	36	14
Glyma01g00940	2387	788	347	616	766	388	726
Glyma01g00950	592	202	187	307	69	38	102
Glyma01g00960	3001	471	272	401	534	219	425
Glyma01g00980	2658	188	78	125	134	72	132
Glyma01g00990	4291	461	248	422	559	290	591
Glyma01g01000	2344	2382	845	1646	1742	1048	2143
Glyma01g01010	1663	1	0	0	2	0	5
Glyma01g01020	1163	1854	878	1468	1297	711	1606
Glyma01g01030	1209	3	3	1	11	8	17
Glyma01g01040	973	0	0	0	0	1	0
Glyma01g01050	1032	1	0	0	2	1	2
Glyma01g01060	2128	358	189	287	314	102	263
Glyma01g01070	1898	16	10	13	4	6	11
Glyma01g01080	3300	526	181	244	441	290	335
Glyma01g01090	3033	200	88	85	40	21	28
Glyma01g01110	1136	360	238	351	275	147	222
Glyma01g01120	2484	25	6	13	10	5	9
Glyma01g01130	1542	0	0	0	1	0	0
Glyma01g01140	995	78	36	70	43	19	69
Glyma01g01150	1384	58	29	70	49	28	49
Glyma01g01160	3575	0	0	0	2	0	0
Glyma01g01170	1510	154	109	170	137	55	150
Glyma01g01180	2335	20725	11027	15729	6357	3412	4832
Glyma01g01190	1630	1523	784	1081	1206	640	1136
Glyma01g01210	2623	181	127	214	56	29	51
Glyma01g01220	914	486	233	356	301	161	339
Glyma01g01230	2515	288	175	255	282	163	260
Glyma01g01240	811	32	17	49	29	15	37
Glyma01g01260	1322	10028	3827	5496	9359	4834	9858
Glyma01g01270	2603	869	418	651	475	187	499
Glyma01g01280	3435	283	158	256	192	133	206
Glyma01g01290	787	15	6	10	6	4	12
Glyma01g01300	831	23	10	19	24	9	20
Glyma01g01310	2297	5	4	1	12	10	9
Glyma01g01330	924	286	169	217	239	132	243
Glyma01g01340	1672	757	381	693	573	264	540
Glyma01g01350	1899	40	13	24	48	9	43
Glyma01g01360	2813	128	56	110	227	122	311
Glyma01g01370	1715	21293	7666	15556	24701	12160	27277
Glyma01g01380	2081	413	254	303	407	220	455
Glyma01g01390	1953	271	155	214	300	137	216
Glyma01g01400	2817	1186	685	894	691	296	425
Glyma01g01410	789	1333	622	1156	936	545	1111
Glyma01g01420	2665	20	16	52	3	4	2
Glyma01g01430	1075	62	37	59	52	25	47
Glyma01g01440	1039	363	170	308	236	170	329
Glyma01g01450	468	18	6	5	24	11	39
Glyma01g01460	1597	891	466	765	607	367	657
Glyma01g01470	3171	809	430	620	652	347	652
Glyma01g01480	1829	990	334	628	1015	570	1375
Glyma01g01490	893	40	32	33	26	16	34
Glyma01g01500	1639	1	0	0	1	0	1
Glyma01g01510	1855	830	876	982	30	14	40
Glyma01g01520	1458	54	31	50	47	18	52
Glyma01g01550	2576	1	1	2	2	3	0
Glyma01g01560	3019	6	4	5	5	0	3
Glyma01g01570	2209	3	1	12	8	7	3
Glyma01g01580	1389	14	9	15	28	7	18
Glyma01g01590	1309	674	398	688	457	247	540
Glyma01g01600	1683	1369	645	1309	1341	720	1506
Glyma01g01610	2111	1243	695	1120	977	566	1052
Glyma01g01630	1602	27	26	31	0	0	1
Glyma01g01650	810	0	1	0	1	0	1
Glyma01g01730	2250	511	122	130	569	101	330
Glyma01g01740	1696	423	214	332	304	181	421
Glyma01g01750	2088	118	59	98	93	56	106
Glyma01g01770	1495	1472	778	1245	1038	703	1293
Glyma01g01780	3942	327	283	292	252	152	91
Glyma01g01790	1530	55	30	39	26	16	35
Glyma01g01800	1510	473	251	413	131	65	177
Glyma01g01820	215	24	14	13	11	4	12
Glyma01g01830	956	623	418	672	531	248	393
Glyma01g01840	1682	154	82	118	96	74	122
Glyma01g01850	2890	63	48	73	46	23	63
Glyma01g01860	2115	153	115	72	137	72	52
Glyma01g01870	556	112	53	89	103	58	124
Glyma01g01890	1142	599	331	556	692	335	707
Glyma01g01900	3417	2585	1337	1898	1985	1079	2446
Glyma01g01910	1590	4432	2082	4344	4880	1831	4235
Glyma01g01920	1516	95	58	84	86	64	82
Glyma01g01930	1151	266	163	260	171	91	164
Glyma01g01940	570	25	10	11	41	35	87
Glyma01g01950	1233	995	619	887	580	307	659
Glyma01g01960	1578	248	145	214	199	121	201
Glyma01g01970	878	48	25	55	37	19	39
Glyma01g01990	1602	336	184	236	391	199	423
Glyma01g02030	2818	9	3	8	19	12	10
Glyma01g02050	1213	107	70	122	80	45	75
Glyma01g02060	4020	457	125	217	298	217	455
Glyma01g02070	944	10	2	5	2	4	4
Glyma01g02080	921	67	38	56	20	27	26
Glyma01g02090	1666	967	490	809	1088	646	1567
Glyma01g02100	2142	334	171	255	346	164	345
Glyma01g02110	1156	211	212	244	204	148	295
Glyma01g02120	1380	747	411	606	459	254	576
Glyma01g02140	1401	12	4	4	10	4	6
Glyma01g02150	1176	958	624	1110	870	407	773
Glyma01g02180	711	1419	751	1080	1433	627	1090
Glyma01g02190	1018	83	49	71	101	45	98
Glyma01g02200	800	520	273	433	441	267	473
Glyma01g02240	2354	86	48	84	80	31	73
Glyma01g02250	2499	2740	1512	1930	3884	1970	3734
Glyma01g02270	1080	71	27	46	21	25	49
Glyma01g02280	1844	369	175	269	290	166	330
Glyma01g02290	853	125	47	141	77	35	86
Glyma01g02300	1464	78	64	105	60	31	45
Glyma01g02320	978	498	220	311	323	159	470
Glyma01g02330	2639	183	106	179	233	156	360
Glyma01g02340	2336	30	19	21	157	60	173
Glyma01g02350	1968	1197	773	1277	645	336	801
Glyma01g02360	799	28	14	22	24	9	26
Glyma01g02380	1329	109	39	110	61	34	58
Glyma01g02390	1586	15	2	2	21	14	20
Glyma01g02400	2988	23994	14926	17244	12778	7877	12422
Glyma01g02420	1758	170	121	177	193	94	181
Glyma01g02460	1477	23	13	24	9	4	26
Glyma01g02470	1045	110	51	81	51	36	53
Glyma01g02480	2550	2916	1485	2321	3031	1401	2572
Glyma01g02510	670	1	0	0	1	0	0
Glyma01g02520	669	2	3	2	9	5	14
Glyma01g02530	521	0	0	0	1	0	0
Glyma01g02560	1905	19	5	9	23	12	23
Glyma01g02570	1451	133	77	107	203	124	131
Glyma01g02580	1299	93	34	168	30	10	88
Glyma01g02610	1041	21	8	12	18	15	19
Glyma01g02620	3177	6	0	4	1	5	2
Glyma01g02630	1433	233	114	207	188	81	193
Glyma01g02640	2486	818	510	674	628	417	732
Glyma01g02650	1219	0	1	0	0	1	1
Glyma01g02660	2048	630	300	442	521	342	653
Glyma01g02670	1313	705	385	579	832	575	963
Glyma01g02700	1134	167	100	148	201	123	219
Glyma01g02720	859	2748	1468	2878	1622	1025	2465
Glyma01g02740	1386	50	34	40	83	80	164
Glyma01g02750	1666	261	241	353	98	37	103
Glyma01g02760	2015	18	6	12	3	1	12
Glyma01g02780	2528	756	371	472	544	343	641
Glyma01g02790	2686	24	20	17	53	26	59
Glyma01g02800	2280	123	56	103	165	64	161
Glyma01g02810	2982	6	4	4	5	0	3
Glyma01g02820	1200	629	265	562	327	225	510
Glyma01g02840	2511	551	279	467	517	209	515
Glyma01g02850	2204	607	338	275	1225	680	1285
Glyma01g02870	396	1	0	0	0	0	0
Glyma01g02880	1394	457	312	517	266	201	349
Glyma01g02890	4079	237	114	175	271	136	268
Glyma01g02900	2797	105	74	89	129	60	93
Glyma01g02920	759	15	5	15	20	9	14
Glyma01g02930	556	2	0	1	6	6	3
Glyma01g02940	2212	164	89	128	192	91	179
Glyma01g02950	1359	3373	1863	1946	1312	949	1642
Glyma01g02990	1671	389	174	229	191	100	155
Glyma01g03020	1035	948	438	757	908	521	1267
Glyma01g03030	1496	238	120	214	209	115	222
Glyma01g03040	1596	29	8	15	7	2	8
Glyma01g03060	920	13	11	12	14	5	10
Glyma01g03070	1112	3916	1936	3100	4209	2146	3566
Glyma01g03090	1406	4166	2182	4449	1498	685	1497
Glyma01g03100	2342	552	333	626	234	133	378
Glyma01g03110	1062	2	0	1	2	0	4
Glyma01g03120	1367	64	33	44	63	19	58
Glyma01g03130	1658	813	401	665	624	393	776
Glyma01g03150	2168	379	216	380	206	163	328
Glyma01g03160	3432	703	338	569	965	369	719
Glyma01g03180	1282	691	357	571	554	282	546
Glyma01g03190	1371	64	22	20	41	5	25
Glyma01g03210	1965	204	119	160	105	52	117
Glyma01g03220	1556	1031	593	867	563	305	558
Glyma01g03240	596	1	1	2	1	0	0
Glyma01g03260	2353	14187	4907	8943	12463	7394	17951
Glyma01g03270	1719	113	66	93	59	29	68
Glyma01g03320	1505	0	0	0	1	0	0
Glyma01g03330	1997	427	233	299	296	166	315
Glyma01g03360	1466	330	190	295	198	121	273
Glyma01g03380	962	191	85	158	139	78	158
Glyma01g03390	1993	5	0	2	41	20	46
Glyma01g03400	1386	3	2	0	1	0	2
Glyma01g03420	1902	178	127	159	197	96	233
Glyma01g03430	1034	8	6	0	53	27	49
Glyma01g03470	779	57	38	41	41	39	61
Glyma01g03480	1440	15	4	6	25	13	27
Glyma01g03490	2947	1067	463	770	833	528	1120
Glyma01g03500	1003	267	113	161	112	96	195
Glyma01g03530	1578	1570	1074	1371	741	378	814
Glyma01g03540	1241	494	247	375	316	167	335
Glyma01g03550	1599	1267	645	916	1064	577	1320
Glyma01g03570	803	1904	1010	1634	1299	675	1338
Glyma01g03580	961	3	1	2	2	2	2
Glyma01g03590	648	302	192	251	276	142	288
Glyma01g03600	1575	244	117	225	197	108	258
Glyma01g03610	1477	741	429	629	644	290	584
Glyma01g03650	1298	1053	566	848	626	356	804
Glyma01g03670	916	6	2	0	8	4	8
Glyma01g03690	2480	0	1	2	2	3	0
Glyma01g03700	1141	240	145	133	185	73	182
Glyma01g03710	1621	909	475	745	327	228	468
Glyma01g03720	1434	1913	765	1445	1654	840	1701
Glyma01g03730	885	1093	613	1049	693	362	701
Glyma01g03750	838	726	357	572	405	211	468
Glyma01g03760	2282	26	17	8	22	20	30
Glyma01g03780	307	26	11	21	6	6	16
Glyma01g03790	1815	7	2	13	1	3	2
Glyma01g03810	2991	478	288	422	466	224	531
Glyma01g03820	2020	2282	1538	2167	352	186	476
Glyma01g03830	1405	801	366	573	574	360	631
Glyma01g03850	2587	414	228	364	146	107	205
Glyma01g03870	2937	696	577	838	417	318	532
Glyma01g03880	2254	25	11	8	12	9	17
Glyma01g03890	3144	490	238	405	435	220	388
Glyma01g03900	1460	1	0	3	1	3	3
Glyma01g03910	1132	391	343	357	264	71	164
Glyma01g03920	3219	116	65	99	55	14	25
Glyma01g03930	2611	1191	613	956	1154	511	969
Glyma01g03940	1429	75	34	56	44	24	55
Glyma01g03960	3357	285	141	188	201	76	148
Glyma01g03980	2976	62	28	45	60	27	47
Glyma01g04000	3453	56	25	35	373	11	21
Glyma01g04040	1235	14	3	7	34	17	28
Glyma01g04050	1123	1635	508	790	1346	753	1741
Glyma01g04060	1446	446	202	313	551	295	576
Glyma01g04070	833	4	1	0	2	3	1
Glyma01g04080	1119	41	12	16	38	34	68
Glyma01g04090	1362	11	6	3	32	14	53
Glyma01g04100	1727	158	99	140	162	72	171
Glyma01g04110	858	7	1	1	32	23	36
Glyma01g04120	1189	7	4	17	8	6	14
Glyma01g04130	1943	278	72	124	181	101	240
Glyma01g04140	1350	40	10	21	27	8	29
Glyma01g04160	1821	0	0	0	0	3	1
Glyma01g04170	1397	748	344	654	807	336	601
Glyma01g04190	914	260	113	208	106	79	196
Glyma01g04200	2223	2	0	1	7	1	3
Glyma01g04220	1207	0	0	0	1	3	0
Glyma01g04230	1350	301	151	292	498	205	307
Glyma01g04240	2378	23	13	15	30	10	9
Glyma01g04250	1683	29	42	22	11	8	17
Glyma01g04270	1215	295	158	251	234	109	242
Glyma01g04300	1949	286	154	258	171	159	280
Glyma01g04310	1163	3	14	5	0	0	0
Glyma01g04320	1679	478	231	315	349	169	408
Glyma01g04340	1743	660	431	946	85	68	80
Glyma01g04350	1005	601	445	519	39	88	84
Glyma01g04380	1770	1024	681	816	544	206	548
Glyma01g04390	819	2	2	1	0	0	0
Glyma01g04400	1951	1202	519	879	1004	484	1133
Glyma01g04410	1387	105	48	84	85	42	108
Glyma01g04420	856	4	0	2	2	0	3
Glyma01g04430	2452	104	73	99	80	33	41
Glyma01g04440	2543	210	115	138	186	116	251
Glyma01g04450	1077	6	2	0	4	1	8
Glyma01g04460	1810	129	77	77	251	119	301
Glyma01g04470	1223	15	9	14	25	27	34
Glyma01g04480	2068	665	375	665	633	322	739
Glyma01g04490	4817	1017	485	728	972	514	995
Glyma01g04500	2271	6	1	2	49	19	24
Glyma01g04510	1895	283	169	194	369	170	293
Glyma01g04530	1333	2722	1091	2084	5311	2316	5009
Glyma01g04560	1052	347	174	261	292	169	381
Glyma01g04570	1708	759	457	698	518	288	525
Glyma01g04580	1270	67	40	60	88	45	92
Glyma01g04590	4067	124	64	100	89	53	93
Glyma01g04600	861	924	415	678	595	319	713
Glyma01g04610	1287	293	146	248	91	53	86
Glyma01g04630	2096	280	166	269	212	91	172
Glyma01g04640	1791	1	1	0	1	0	2
Glyma01g04650	2021	1	0	0	0	0	0
Glyma01g04660	2618	218	87	152	221	137	213
Glyma01g04670	885	5	3	3	13	3	8
Glyma01g04690	1233	2802	1270	1939	1940	1129	2321
Glyma01g04710	919	2505	680	1014	7785	3726	6458
Glyma01g04720	1262	152	61	105	170	103	173
Glyma01g04730	2030	1585	1269	1405	817	491	741
Glyma01g04740	1307	64	19	41	44	29	47
Glyma01g04750	1253	2	15	6	27	27	19
Glyma01g04760	776	903	481	771	943	612	1012
Glyma01g04790	2660	22	6	29	13	11	16
Glyma01g04800	599	0	0	0	0	1	0
Glyma01g04810	783	2	0	0	0	0	0
Glyma01g04820	2181	729	362	637	580	292	518
Glyma01g04830	2364	5890	2143	2230	6148	4106	8489
Glyma01g04860	1287	219	72	161	205	100	205
Glyma01g04870	1125	12	4	16	18	13	10
Glyma01g04880	943	406	226	368	317	194	403
Glyma01g04890	2415	1021	781	1095	424	231	500
Glyma01g04900	1885	138	96	274	154	92	91
Glyma01g04920	1748	1842	926	1637	830	513	1100
Glyma01g04930	1944	965	490	712	793	490	950
Glyma01g04980	1818	2006	1044	1660	1655	950	2026
Glyma01g05000	1031	164	109	142	191	112	199
Glyma01g05020	1109	0	2	0	3	1	1
Glyma01g05050	1727	1	2	0	0	0	0
Glyma01g05060	1472	7	4	4	5	1	4
Glyma01g05070	1542	1	0	0	5	0	2
Glyma01g05080	994	269	151	247	163	101	253
Glyma01g05090	2436	1	0	0	2	2	4
Glyma01g05100	1811	129	79	126	90	66	131
Glyma01g05150	1077	7395	3189	5839	5097	2536	4621
Glyma01g05160	2013	715	364	544	827	353	632
Glyma01g05170	1522	614	308	536	251	139	300
Glyma01g05190	2670	39	22	20	26	8	7
Glyma01g05220	705	760	415	884	932	539	1300
Glyma01g05230	1874	116	60	70	205	125	310
Glyma01g05250	4020	1	1	1	1	0	0
Glyma01g05310	512	0	0	0	1	0	0
Glyma01g05320	728	62	26	41	38	18	33
Glyma01g05340	3113	1232	800	1026	712	438	914
Glyma01g05350	913	2682	1335	2162	679	525	1496
Glyma01g05360	1553	133	63	96	92	55	89
Glyma01g05370	778	1	1	0	8	2	2
Glyma01g05410	1531	839	407	746	501	320	704
Glyma01g05430	1013	362	178	313	382	185	358
Glyma01g05440	1483	435	265	344	232	126	262
Glyma01g05450	645	125	71	146	4	7	13
Glyma01g05470	1979	108	81	45	115	43	67
Glyma01g05480	1594	2	3	2	2	1	4
Glyma01g05490	1116	404	208	386	371	199	437
Glyma01g05500	1738	53	23	21	294	243	307
Glyma01g05540	1242	8	1	3	4	1	5
Glyma01g05550	1356	1042	526	875	828	412	916
Glyma01g05560	1114	5	1	4	9	5	23
Glyma01g05580	2261	133	48	68	152	71	214
Glyma01g05680	1688	1	0	0	0	0	0
Glyma01g05710	3303	325	187	285	219	88	204
Glyma01g05740	791	1180	621	1002	768	391	827
Glyma01g05750	2287	948	497	719	696	394	792
Glyma01g05770	1388	29	9	28	27	11	21
Glyma01g05800	1242	703	429	598	268	211	443
Glyma01g05810	1181	273	111	216	324	147	230
Glyma01g05820	3141	314	127	165	376	218	431
Glyma01g05830	2115	47	35	52	73	42	42
Glyma01g05850	998	3	0	0	0	0	0
Glyma01g05860	2653	694	511	512	383	182	266
Glyma01g05870	648	3	4	2	4	0	6
Glyma01g05880	989	12	13	13	38	20	50
Glyma01g05890	1602	1	0	1	0	1	0
Glyma01g05920	1152	133	52	65	222	123	296
Glyma01g05960	1128	63	38	56	24	15	61
Glyma01g05970	778	12	4	4	1	2	7
Glyma01g05980	1211	0	0	0	6	2	6
Glyma01g06010	1159	165	78	139	165	89	162
Glyma01g06030	1663	33	22	4	187	53	83
Glyma01g06060	1534	120	57	113	169	80	149
Glyma01g06080	996	287	186	282	226	124	282
Glyma01g06100	432	0	0	0	1	0	0
Glyma01g06110	1033	3239	1365	2689	3060	1640	3771
Glyma01g06150	1306	863	700	946	48	79	140
Glyma01g06170	4558	708	348	530	838	365	649
Glyma01g06190	1170	0	0	0	0	0	1
Glyma01g06260	1005	246	128	199	163	98	248
Glyma01g06270	1108	278	147	189	184	124	305
Glyma01g06280	2789	50	25	23	28	24	29
Glyma01g06290	1677	686	371	586	399	219	401
Glyma01g06300	950	924	564	785	1343	880	1823
Glyma01g06320	960	583	308	441	374	214	481
Glyma01g06350	780	9	6	2	4	0	3
Glyma01g06370	2592	10	5	5	34	25	47
Glyma01g06380	956	159	98	146	125	58	114
Glyma01g06450	2045	79	38	55	81	55	123
Glyma01g06540	1224	148	56	100	87	51	112
Glyma01g06550	2012	220	134	160	102	55	165
Glyma01g06600	1196	244	105	167	217	114	282
Glyma01g06610	993	1	0	1	0	1	1
Glyma01g06620	1280	441	196	315	423	255	502
Glyma01g06630	1630	355	159	263	275	146	319
Glyma01g06640	1054	7	5	2	20	13	11
Glyma01g06660	1143	0	1	6	5	4	8
Glyma01g06680	2343	343	147	271	318	223	505
Glyma01g06690	2153	24	15	21	40	19	18
Glyma01g06700	933	76	25	45	69	39	59
Glyma01g06720	883	3	0	2	1	0	1
Glyma01g06730	2194	197	87	132	162	101	187
Glyma01g06740	1321	803	351	602	599	288	651
Glyma01g06750	1623	172	71	128	127	84	172
Glyma01g06780	2203	207	116	194	15	8	33
Glyma01g06800	1435	316	151	277	281	153	344
Glyma01g06810	1147	11	3	3	9	1	8
Glyma01g06820	1383	1392	438	763	43	12	109
Glyma01g06830	1418	9	6	5	10	0	8
Glyma01g06840	1618	753	389	559	499	282	519
Glyma01g06850	239	2	1	4	3	3	14
Glyma01g06860	762	0	0	0	1	0	0
Glyma01g06870	2028	231	170	222	161	108	182
Glyma01g06880	1744	11	1	2	8	7	11
Glyma01g06970	2073	517	296	266	377	246	465
Glyma01g07010	1319	812	375	523	653	465	859
Glyma01g07020	1824	65	30	45	76	43	79
Glyma01g07040	1500	26	15	34	37	27	36
Glyma01g07070	1259	554	297	457	259	154	379
Glyma01g07090	1851	373	218	317	364	148	313
Glyma01g07100	1265	650	278	392	1300	729	1631
Glyma01g07110	1026	9	13	11	6	8	9
Glyma01g07120	1581	12334	4531	6942	6536	3993	9603
Glyma01g07130	361	309	93	144	893	478	1088
Glyma01g07140	1867	9	4	17	16	6	14
Glyma01g07160	1675	24	12	8	17	23	27
Glyma01g07180	1545	41	16	29	33	12	24
Glyma01g07190	2045	305	164	246	182	105	175
Glyma01g07300	1551	17	7	18	29	12	27
Glyma01g07390	2031	41	12	19	76	43	85
Glyma01g07530	2067	390	193	300	469	230	463
Glyma01g07550	1265	729	390	628	472	330	700
Glyma01g07560	706	0	0	0	1	1	0
Glyma01g07580	1695	1141	613	1114	1617	746	1494
Glyma01g07630	648	0	0	0	0	0	1
Glyma01g07640	1048	92	47	68	132	66	117
Glyma01g07670	1451	401	192	318	312	163	348
Glyma01g07680	3432	367	211	252	408	193	397
Glyma01g07690	2451	878	558	872	532	246	732
Glyma01g07710	1101	15	9	17	12	5	12
Glyma01g07740	1874	35	13	22	45	13	42
Glyma01g07750	777	0	0	0	0	0	1
Glyma01g07770	1240	1325	567	865	850	480	1224
Glyma01g07780	1949	40	30	45	116	33	36
Glyma01g07790	1647	63	24	37	34	15	28
Glyma01g07800	594	146	115	135	114	62	138
Glyma01g07860	2244	72	5	6	166	159	292
Glyma01g07930	1562	1099	671	787	604	312	685
Glyma01g07940	1292	257	85	136	319	169	301
Glyma01g07970	1609	0	1	1	1	3	1
Glyma01g08040	3675	299	150	220	288	118	222
Glyma01g08060	1206	15	9	7	35	10	17
Glyma01g08080	1222	83	39	89	19	16	31
Glyma01g08130	1143	0	0	17	0	0	18
Glyma01g08150	1213	5	1	5	1	0	1
Glyma01g08230	1968	517	321	344	473	234	458
Glyma01g08260	1774	88	53	59	55	35	80
Glyma01g08540	2118	600	310	551	307	169	354
Glyma01g08580	1405	380	175	276	265	158	341
Glyma01g08600	1561	2	1	1	13	17	48
Glyma01g08610	1284	3	0	1	1	1	1
Glyma01g08640	2841	81	41	67	16	3	9
Glyma01g09010	1586	474	226	388	383	251	519
Glyma01g09120	2831	1080	614	869	1325	684	1231
Glyma01g09160	1486	629	295	363	744	383	632
Glyma01g09190	1306	1	1	1	3	1	2
Glyma01g09220	1800	378	220	271	249	168	387
Glyma01g09280	1080	0	0	0	0	0	1
Glyma01g09290	1678	136	64	103	112	49	105
Glyma01g09300	1726	10	9	13	16	2	8
Glyma01g09310	2873	1384	762	1520	2612	984	1494
Glyma01g09360	1351	6	0	0	7	2	23
Glyma01g09400	2127	412	169	285	336	187	389
Glyma01g09420	2863	339	140	215	278	134	313
Glyma01g09430	7057	60	22	43	29	20	46
Glyma01g09460	640	1875	1711	2088	2079	542	1320
Glyma01g09510	671	3	0	1	4	1	3
Glyma01g09520	2225	207	134	207	402	224	256
Glyma01g09530	227	74	40	63	52	45	76
Glyma01g09550	1625	0	0	1	0	0	0
Glyma01g09640	1264	157	69	154	110	72	137
Glyma01g09650	1242	24	5	2	3	1	8
Glyma01g09660	2539	68	35	36	47	29	44
Glyma01g09900	1485	15	14	11	70	56	78
Glyma01g10070	162	388	137	229	824	362	714
Glyma01g10080	1062	6482	2855	3919	9174	4469	10424
Glyma01g10100	2182	215	148	257	284	161	247
Glyma01g10160	1815	60	47	76	61	32	76
Glyma01g10390	516	7	1	6	3	0	12
Glyma01g10610	1062	185	132	189	179	77	202
Glyma01g10840	5049	60	37	37	36	30	71
Glyma01g10850	903	71	26	48	45	23	61
Glyma01g10880	1613	217	199	241	155	100	142
Glyma01g11120	2324	2	4	2	1	3	1
Glyma01g11130	807	3	2	0	1	1	2
Glyma01g11150	892	57	48	55	28	13	33
Glyma01g11170	2182	4	2	1	3	0	2
Glyma01g11180	260	390	102	159	1058	555	1303
Glyma01g11390	1446	4927	2848	4598	2555	1758	3859
Glyma01g11640	831	879	182	389	950	616	992
Glyma01g11870	826	32	7	11	4	14	40
Glyma01g12110	852	0	0	1	0	0	0
Glyma01g12340	1920	715	406	520	456	236	609
Glyma01g12740	2359	520	321	477	506	276	569
Glyma01g12940	732	51	38	60	13	3	19
Glyma01g12950	2855	118	47	79	112	67	92
Glyma01g12970	1105	107	50	90	125	70	129
Glyma01g13170	1446	1562	602	1213	2414	1035	2001
Glyma01g13410	792	0	0	0	0	0	1
Glyma01g13430	2599	311	159	254	336	186	375
Glyma01g13450	445	12	7	9	40	11	18
Glyma01g13910	1753	24	12	22	23	16	29
Glyma01g13930	1603	13	10	9	17	7	21
Glyma01g13950	2211	45	25	36	58	18	32
Glyma01g14420	1516	154	104	143	194	90	151
Glyma01g14440	866	172	86	102	140	56	140
Glyma01g14480	918	833	420	717	826	443	905
Glyma01g14490	318	0	0	0	1	0	0
Glyma01g14700	356	7	9	6	22	13	13
Glyma01g14740	249	16	10	8	25	11	9
Glyma01g14800	1296	221	124	208	217	115	141
Glyma01g15020	744	19	11	20	30	18	18
Glyma01g15630	592	10	3	12	2	1	6
Glyma01g15860	665	3	2	0	2	0	0
Glyma01g15930	1730	2214	1016	1993	1552	1004	2175
Glyma01g16140	1046	25	6	4	21	7	42
Glyma01g16360	1033	22	9	11	21	8	13
Glyma01g16370	4194	247	124	173	371	153	238
Glyma01g16380	1791	1068	549	769	1342	749	1385
Glyma01g16600	10204	203	100	178	117	93	206
Glyma01g16610	1906	127	54	77	139	64	97
Glyma01g16620	6514	3	3	5	2	0	3
Glyma01g16820	2247	394	201	333	359	186	377
Glyma01g16830	1756	1	0	0	1	0	1
Glyma01g17030	1451	82	34	64	33	19	37
Glyma01g17230	1165	381	192	307	367	193	382
Glyma01g17240	837	39	34	53	57	20	62
Glyma01g17300	1006	1190	516	1127	952	565	1432
Glyma01g17330	1744	0	0	0	1	0	0
Glyma01g17350	1253	229	98	204	186	93	256
Glyma01g17820	387	557	216	389	358	296	657
Glyma01g17850	2425	3292	1984	3583	6605	2819	4914
Glyma01g17870	1563	857	404	584	721	399	847
Glyma01g18100	2363	347	168	312	382	183	524
Glyma01g18520	1438	0	0	1	0	0	0
Glyma01g18750	891	45	41	78	5	1	8
Glyma01g18780	480	754	364	603	463	237	445
Glyma01g18980	433	1	1	2	3	0	1
Glyma01g19190	3226	0	0	1	3	3	4
Glyma01g19200	869	150	73	153	109	45	136
Glyma01g19400	6539	9	3	2	6	7	7
Glyma01g19410	2832	1	0	0	4	2	3
Glyma01g19420	1471	724	416	697	351	250	503
Glyma01g19820	1934	239	124	156	186	108	179
Glyma01g20030	1538	580	283	392	351	201	460
Glyma01g20230	1008	85	44	72	71	45	71
Glyma01g20430	2587	6	2	5	8	3	6
Glyma01g20450	909	80	47	61	73	44	77
Glyma01g20460	2635	205	57	38	368	112	160
Glyma01g20670	1611	2211	1222	1773	1353	800	1769
Glyma01g20680	4430	1	1	3	17	7	13
Glyma01g20700	2329	13527	4592	5571	2557	1694	6620
Glyma01g20710	1735	116	131	179	20	16	58
Glyma01g20720	1254	43	20	33	27	19	141
Glyma01g20740	1312	68	29	7	122	71	163
Glyma01g20760	2116	1602	810	1138	1076	559	1075
Glyma01g20780	1321	749	489	442	1190	501	786
Glyma01g20790	1064	92	42	69	107	53	118
Glyma01g20800	258	0	0	0	0	1	2
Glyma01g20810	3411	268	158	222	201	117	233
Glyma01g20840	1499	1	1	0	3	0	4
Glyma01g20860	1660	3095	2020	3269	3434	1629	2690
Glyma01g20870	1058	12	4	4	7	5	5
Glyma01g20900	1743	1	0	0	0	0	0
Glyma01g20950	1847	80	61	123	114	41	49
Glyma01g21020	775	2	0	2	10	1	0
Glyma01g21220	1824	2	1	1	4	1	2
Glyma01g21270	6238	43	33	28	102	56	88
Glyma01g21480	1393	13	7	7	33	18	25
Glyma01g21500	843	1071	515	960	1075	619	1242
Glyma01g21510	2265	84	25	22	135	77	144
Glyma01g21530	634	3	1	4	0	0	0
Glyma01g21540	437	35	24	22	21	20	28
Glyma01g21580	1302	1100	481	826	1316	441	1422
Glyma01g21620	1600	3	3	0	11	1	10
Glyma01g21660	1308	24	11	24	40	11	15
Glyma01g21680	2748	133	67	100	72	47	94
Glyma01g21710	6604	45	14	25	45	18	45
Glyma01g21900	1643	64	61	52	6	6	15
Glyma01g22160	1087	207	151	185	181	112	185
Glyma01g22170	1441	533	311	566	564	280	575
Glyma01g22180	932	150	72	147	244	119	166
Glyma01g22200	3133	0	0	4	5	0	4
Glyma01g22250	2509	5	1	1	1	2	2
Glyma01g22260	1601	677	348	387	690	406	713
Glyma01g22470	2298	605	301	428	253	176	329
Glyma01g22480	1711	80	78	61	104	52	53
Glyma01g22490	1697	1730	731	1319	1692	929	2069
Glyma01g22510	1620	461	229	335	208	120	275
Glyma01g22530	1056	1	1	2	1	0	1
Glyma01g22580	1265	199	84	136	141	82	132
Glyma01g22600	1875	1113	446	812	858	564	1197
Glyma01g22610	1161	0	0	0	0	0	1
Glyma01g22620	3183	6176	2259	4133	6711	3270	7661
Glyma01g22630	2867	249	112	207	209	135	230
Glyma01g22650	687	7	0	3	3	1	5
Glyma01g22670	897	0	0	0	0	0	2
Glyma01g22680	2303	1453	705	1124	1041	564	1233
Glyma01g22710	3110	23	12	25	31	11	29
Glyma01g22730	1227	0	0	0	0	1	4
Glyma01g22800	897	7	3	2	1	3	4
Glyma01g22830	658	22	12	19	10	3	7
Glyma01g22840	2709	4	2	5	6	6	4
Glyma01g22850	2502	15	6	9	25	13	21
Glyma01g22990	2484	6	7	12	15	1	23
Glyma01g23010	983	209	91	164	120	72	147
Glyma01g23040	1196	86	34	12	119	64	144
Glyma01g23060	3805	753	330	492	561	343	556
Glyma01g23140	3573	185	135	132	76	47	66
Glyma01g23150	1660	257	153	197	166	110	200
Glyma01g23180	2704	314	198	275	291	181	248
Glyma01g23210	787	57	24	43	39	15	43
Glyma01g23230	1299	188	106	147	203	94	267
Glyma01g23240	4717	1	1	1	1	0	2
Glyma01g23340	513	19	18	29	77	39	91
Glyma01g23350	2133	217	134	183	167	90	135
Glyma01g23390	991	78	48	50	103	34	60
Glyma01g23410	423	15	8	9	21	14	15
Glyma01g23490	914	2	0	0	1	0	0
Glyma01g23500	3191	1771	851	1396	1370	690	1484
Glyma01g23730	525	1	0	0	1	1	2
Glyma01g23740	11347	1	2	0	1	1	1
Glyma01g23760	2845	341	196	289	260	147	314
Glyma01g23820	1746	214	123	183	178	108	149
Glyma01g23830	1317	336	144	309	317	170	361
Glyma01g23870	2784	305	256	439	3704	1164	1609
Glyma01g24090	6734	24	19	13	15	10	24
Glyma01g24100	948	1101	456	782	2319	1098	2261
Glyma01g24150	1985	95	49	54	60	32	84
Glyma01g24360	1378	541	301	390	350	207	449
Glyma01g24420	907	1	0	3	0	0	0
Glyma01g24430	1517	114	59	103	52	46	96
Glyma01g24510	2582	778	397	601	706	382	790
Glyma01g24520	1411	303	182	276	263	167	294
Glyma01g24530	2742	58	27	42	43	43	54
Glyma01g24540	1784	3	1	4	1	0	2
Glyma01g24550	762	233	117	197	178	91	226
Glyma01g24570	741	298	150	251	194	123	236
Glyma01g24650	1570	306	164	251	392	175	331
Glyma01g24670	2189	53	22	32	47	30	51
Glyma01g24710	1350	124	105	121	49	37	61
Glyma01g24750	630	2	0	2	3	2	5
Glyma01g24820	1636	1	0	0	0	0	0
Glyma01g24870	1888	0	0	0	2	1	1
Glyma01g24880	762	921	336	606	607	314	721
Glyma01g24900	1047	343	170	257	204	126	282
Glyma01g24950	2114	5164	3119	5266	3386	1780	4277
Glyma01g24960	643	64	38	81	34	14	46
Glyma01g25000	1134	0	0	1	0	2	1
Glyma01g25010	1636	144	76	104	78	41	112
Glyma01g25040	2022	786	455	543	477	232	537
Glyma01g25270	2809	801	341	491	1492	847	1880
Glyma01g25690	2103	47	37	53	20	10	10
Glyma01g25710	1968	244	125	169	280	160	351
Glyma01g25750	951	2	1	2	0	0	0
Glyma01g25830	1932	299	149	227	454	215	425
Glyma01g25840	335	0	0	0	0	0	1
Glyma01g25890	2018	137	92	118	139	91	129
Glyma01g25910	464	1	0	1	0	1	0
Glyma01g25930	613	212	125	189	36	20	60
Glyma01g25940	1358	1047	511	792	722	315	702
Glyma01g25960	1177	22	16	14	6	1	6
Glyma01g26220	1425	1631	1073	1019	640	284	686
Glyma01g26230	1044	162	161	525	297	110	126
Glyma01g26300	982	211	134	179	174	88	211
Glyma01g26340	1700	1	0	0	1	3	3
Glyma01g26350	2309	389	236	320	270	181	335
Glyma01g26360	843	1428	772	1147	996	619	1083
Glyma01g26570	749	0	0	1	1	1	2
Glyma01g26580	1032	0	0	0	2	1	0
Glyma01g26590	2556	12	3	3	8	3	18
Glyma01g26600	1492	266	149	220	169	97	204
Glyma01g26610	5740	41	17	23	19	10	44
Glyma01g26650	1217	70	44	58	71	28	62
Glyma01g26670	719	3	9	3	3	1	4
Glyma01g26690	2837	24	7	10	13	9	11
Glyma01g26700	1886	406	234	328	215	119	266
Glyma01g26750	1623	1	1	3	0	0	0
Glyma01g26840	1114	1918	1122	1111	469	154	304
Glyma01g26930	1499	990	455	854	1206	628	1267
Glyma01g26940	1512	148	49	94	271	125	281
Glyma01g26950	1735	1909	1097	1615	1411	753	1385
Glyma01g26970	943	1460	748	1738	1564	572	1053
Glyma01g26980	479	338	184	305	177	105	306
Glyma01g26990	1657	133	105	204	388	120	152
Glyma01g27000	1958	40	31	15	6	7	6
Glyma01g27040	1600	6	0	2	40	6	32
Glyma01g27060	1765	162	101	125	138	96	166
Glyma01g27110	888	1	1	0	10	10	3
Glyma01g27120	1154	106	45	80	94	43	38
Glyma01g27130	1245	41	22	24	37	31	47
Glyma01g27170	483	60	33	72	37	16	37
Glyma01g27200	1563	359	193	324	291	149	314
Glyma01g27210	399	2	1	0	4	2	2
Glyma01g27240	3712	496	275	356	515	279	487
Glyma01g27250	3313	631	285	506	617	278	480
Glyma01g27280	756	94	57	72	75	46	62
Glyma01g27360	1746	10	4	3	9	2	4
Glyma01g27440	3561	68	35	60	23	10	17
Glyma01g27460	2608	11	7	7	21	6	10
Glyma01g27470	1464	1	0	4	0	1	0
Glyma01g27480	1004	2	2	2	5	0	6
Glyma01g27490	2234	10	5	1	4	8	3
Glyma01g27710	2406	172	30	12	417	182	364
Glyma01g27720	1408	17	12	13	25	19	11
Glyma01g27810	2071	146	158	161	627	275	418
Glyma01g27840	2094	1261	644	929	1395	989	2417
Glyma01g27890	375	5	0	0	1	1	10
Glyma01g27900	1712	147	57	140	520	410	1139
Glyma01g27970	762	0	0	0	1	0	1
Glyma01g28310	1413	52	31	28	103	86	137
Glyma01g28430	231	10	0	3	16	16	28
Glyma01g28440	1131	424	214	213	416	158	302
Glyma01g28460	950	0	0	0	1	0	0
Glyma01g28500	737	901	440	850	583	258	601
Glyma01g28510	1061	4	1	1	0	0	1
Glyma01g28520	2104	1197	455	823	879	425	1071
Glyma01g28550	896	46	30	32	33	20	54
Glyma01g28780	1965	1	1	0	1	0	4
Glyma01g28810	1511	32876	15853	25120	45276	26265	43073
Glyma01g28820	1211	4412	2351	3826	2667	1666	3630
Glyma01g28830	901	402	208	316	550	233	606
Glyma01g28850	1813	11	4	4	56	18	131
Glyma01g29030	2727	71	47	58	36	17	42
Glyma01g29150	2306	210	120	201	208	94	157
Glyma01g29170	2701	471	293	368	176	65	154
Glyma01g29280	1469	126	73	115	73	32	98
Glyma01g29320	3276	38	20	31	58	35	54
Glyma01g29330	3862	160	82	107	74	47	97
Glyma01g29350	672	70	28	55	99	41	63
Glyma01g29360	1995	187	82	111	145	95	149
Glyma01g29380	1862	88	47	67	62	33	55
Glyma01g29410	1148	13	10	15	13	2	21
Glyma01g29420	1657	502	242	373	393	147	375
Glyma01g29470	3030	261	185	281	191	97	169
Glyma01g29540	1225	665	390	558	742	375	788
Glyma01g29570	2424	91	91	89	24	11	12
Glyma01g29580	2631	386	302	416	45	21	28
Glyma01g29600	1652	3	0	0	2	2	0
Glyma01g29620	2151	487	490	572	78	19	45
Glyma01g29630	2484	596	235	393	1719	970	1253
Glyma01g29670	1161	7	11	0	8	12	18
Glyma01g29760	1307	52	37	55	12	8	3
Glyma01g29910	1191	3	4	3	0	2	1
Glyma01g29930	768	50	31	108	36	42	174
Glyma01g29950	1311	819	474	650	410	324	670
Glyma01g30300	1391	286	139	223	305	188	356
Glyma01g30320	5152	574	271	427	649	315	608
Glyma01g30350	892	659	260	402	455	334	615
Glyma01g30390	863	35	17	50	13	9	23
Glyma01g30400	2121	428	222	308	332	186	409
Glyma01g30470	868	1	0	1	12	1	2
Glyma01g30560	1158	27	11	13	21	12	15
Glyma01g30610	1371	1	0	0	0	0	0
Glyma01g30670	644	1	0	0	0	0	2
Glyma01g30910	1096	669	319	481	385	238	556
Glyma01g30920	1260	8	8	10	13	7	10
Glyma01g31170	3511	215	89	143	210	130	203
Glyma01g31180	756	12	6	14	20	23	27
Glyma01g31260	1406	176	106	158	257	92	175
Glyma01g31270	1157	171	110	154	186	84	147
Glyma01g31300	1156	1816	1306	1432	1543	327	3060
Glyma01g31320	1083	593	300	532	1060	524	804
Glyma01g31360	1168	1682	913	1479	921	459	1061
Glyma01g31370	1719	15	7	6	9	10	14
Glyma01g31470	1284	449	214	330	276	155	337
Glyma01g31480	2511	6	1	2	8	4	4
Glyma01g31520	2307	13	4	5	7	11	14
Glyma01g31530	1691	2	0	1	2	0	1
Glyma01g31550	3444	8	5	6	3	8	3
Glyma01g31570	1653	302	165	241	202	129	302
Glyma01g31590	2776	21	6	29	10	7	7
Glyma01g31600	1023	853	562	672	693	409	760
Glyma01g31610	955	1386	660	1103	1196	682	1643
Glyma01g31620	954	0	0	0	0	0	1
Glyma01g31630	599	127	57	87	71	40	80
Glyma01g31660	1023	2699	1392	1721	22	12	51
Glyma01g31700	2604	0	1	3	1	2	7
Glyma01g31730	878	92	55	100	4	3	22
Glyma01g31750	929	30066	14539	21258	2481	1211	2987
Glyma01g31810	1724	1	0	0	0	0	1
Glyma01g31830	892	153	48	84	156	86	271
Glyma01g31840	1641	53	20	26	79	36	86
Glyma01g31850	1013	5	4	9	0	0	1
Glyma01g31870	825	0	1	0	0	0	1
Glyma01g31900	1909	35	53	86	5	4	13
Glyma01g31920	1808	755	341	222	484	274	329
Glyma01g31930	2611	354	153	276	317	206	264
Glyma01g31940	1452	56	50	119	69	23	28
Glyma01g31990	880	265	134	199	213	102	155
Glyma01g32000	4330	1140	516	737	1268	656	1367
Glyma01g32010	517	0	0	0	1	0	0
Glyma01g32040	876	38	11	16	2	1	3
Glyma01g32070	998	941	629	608	84	88	102
Glyma01g32090	1980	372	319	285	295	316	560
Glyma01g32130	1268	0	0	1	5	3	98
Glyma01g32140	321	26	9	15	19	12	30
Glyma01g32270	888	18	13	14	0	0	0
Glyma01g32310	1207	0	1	1	0	0	0
Glyma01g32340	327	0	0	0	1	0	0
Glyma01g32360	1705	0	0	1	0	0	0
Glyma01g32370	822	134	25	40	82	56	193
Glyma01g32380	1968	121	52	59	161	98	211
Glyma01g32390	1492	0	0	0	1	0	2
Glyma01g32400	2290	484	285	239	1030	405	998
Glyma01g32430	2206	31	34	31	23	12	38
Glyma01g32440	1008	35	21	29	78	34	91
Glyma01g32450	2025	2670	1310	2317	3071	1582	3070
Glyma01g32680	1264	141	93	98	128	70	164
Glyma01g32690	2265	820	451	638	849	424	795
Glyma01g32750	748	14151	3254	4541	8236	6406	28591
Glyma01g32760	802	0	0	0	1	8	1
Glyma01g32790	1834	240	126	210	164	134	267
Glyma01g32800	1212	0	4	1	2	0	1
Glyma01g32810	2840	147	82	114	198	37	87
Glyma01g32830	525	18	22	6	2	1	0
Glyma01g32860	2128	5	4	4	8	6	12
Glyma01g32870	578	678	415	641	332	199	461
Glyma01g32890	807	38	25	49	80	50	92
Glyma01g32900	1977	16	8	14	16	9	28
Glyma01g32920	675	0	1	1	3	1	6
Glyma01g32990	732	24	22	13	21	7	12
Glyma01g33070	1849	1097	698	623	102	27	186
Glyma01g33110	981	0	0	1	0	0	0
Glyma01g33120	573	2	0	0	2	0	0
Glyma01g33130	205	0	0	1	0	1	0
Glyma01g33150	1992	418	367	450	46	20	91
Glyma01g33170	1158	3	1	0	1	0	0
Glyma01g33200	1472	1807	803	1498	1708	848	1727
Glyma01g33220	1167	799	457	664	654	388	861
Glyma01g33240	2579	541	309	446	529	235	505
Glyma01g33270	2737	494	263	280	696	353	776
Glyma01g33280	2688	3	0	1	0	0	2
Glyma01g33290	2595	366	223	335	232	140	283
Glyma01g33340	1067	8	2	7	5	3	5
Glyma01g33350	804	0	0	0	12	6	164
Glyma01g33370	823	1	0	0	1	2	2
Glyma01g33380	978	178	86	130	96	64	122
Glyma01g33420	962	194	110	142	60	38	80
Glyma01g33440	1902	54	14	43	1	2	14
Glyma01g33510	1476	1	0	0	0	0	0
Glyma01g33520	1641	533	274	417	368	218	381
Glyma01g33600	2069	981	478	789	708	378	772
Glyma01g33610	1665	237	112	202	200	94	164
Glyma01g33620	1499	99	45	91	81	43	82
Glyma01g33650	1888	123	62	110	160	74	169
Glyma01g33660	2106	842	498	748	571	238	464
Glyma01g33680	1653	230	121	206	228	100	220
Glyma01g33690	2081	12	4	10	14	2	14
Glyma01g33720	2260	75	45	62	138	53	108
Glyma01g33730	606	18	6	14	12	4	11
Glyma01g33750	1116	160	89	136	111	58	116
Glyma01g33880	519	45	20	18	48	32	45
Glyma01g33890	2016	9	5	7	0	2	0
Glyma01g33910	1276	35	27	36	39	28	37
Glyma01g33960	1437	0	0	0	0	1	0
Glyma01g34240	682	52	30	52	68	30	73
Glyma01g34270	1573	708	374	523	373	205	404
Glyma01g34300	1339	0	1	0	3	5	94
Glyma01g34350	5084	291	137	206	350	190	342
Glyma01g34360	1280	97	60	83	38	32	72
Glyma01g34380	651	25	10	26	18	18	35
Glyma01g34410	1483	293	201	335	210	96	206
Glyma01g34420	1119	4	4	6	8	2	12
Glyma01g34490	814	25	24	9	1	0	3
Glyma01g34500	602	4	0	0	0	1	1
Glyma01g34520	1914	246	148	198	167	59	155
Glyma01g34540	805	0	0	0	0	0	1
Glyma01g34560	5726	344	163	253	181	121	260
Glyma01g34570	1155	19	9	11	7	1	4
Glyma01g34590	2602	1	5	1	3	1	1
Glyma01g34620	728	46	39	35	9	7	9
Glyma01g34630	1042	566	313	488	484	260	459
Glyma01g34650	931	23	21	17	1	1	0
Glyma01g34660	770	683	280	461	278	142	330
Glyma01g34680	2241	643	333	579	508	267	615
Glyma01g34690	1104	347	160	293	258	125	291
Glyma01g34700	3776	2238	855	1449	2769	1180	2077
Glyma01g34740	690	0	0	0	3	0	0
Glyma01g34780	1863	774	386	592	700	423	819
Glyma01g34800	1038	20	12	18	31	11	35
Glyma01g34820	2285	1203	603	911	919	465	1145
Glyma01g34830	1791	16	17	7	43	36	146
Glyma01g34840	3612	563	288	443	488	263	542
Glyma01g34930	789	2	2	1	5	1	4
Glyma01g34940	1392	247	110	188	102	84	195
Glyma01g34950	864	43	25	39	28	11	30
Glyma01g34960	1302	85	32	53	81	41	69
Glyma01g34980	2161	34	43	70	175	47	57
Glyma01g34990	2145	45	35	26	58	34	57
Glyma01g35010	563	1	0	1	1	0	1
Glyma01g35030	1435	510	251	363	695	416	893
Glyma01g35050	168	4	1	4	5	3	3
Glyma01g35060	2415	26	10	20	46	14	36
Glyma01g35070	885	6	6	10	8	4	7
Glyma01g35080	1509	149	73	124	98	61	101
Glyma01g35110	1607	488	209	335	318	144	408
Glyma01g35120	1698	0	1	0	0	0	0
Glyma01g35130	1086	2653	1335	2027	1324	785	1966
Glyma01g35160	1435	3	1	0	6	15	24
Glyma01g35170	931	279	139	253	348	179	300
Glyma01g35180	1249	0	4	3	2	5	3
Glyma01g35190	3638	3855	1811	2512	3134	1758	3329
Glyma01g35220	2618	897	419	521	1184	710	1241
Glyma01g35230	1572	703	343	536	544	301	607
Glyma01g35250	749	14	10	13	18	13	22
Glyma01g35260	1177	8	4	0	6	1	9
Glyma01g35280	1187	1238	671	1152	1165	673	1153
Glyma01g35290	2133	88	57	64	60	31	73
Glyma01g35300	1019	232	97	180	161	76	196
Glyma01g35320	2231	1217	617	897	1583	909	1560
Glyma01g35330	1116	121	80	130	133	68	153
Glyma01g35360	1363	2564	1155	1743	1357	746	1528
Glyma01g35370	1184	162	92	131	129	59	162
Glyma01g35380	232	21	14	19	10	3	12
Glyma01g35390	2292	851	349	519	873	509	952
Glyma01g35400	1089	147	65	99	112	72	120
Glyma01g35410	1194	12	16	11	21	4	7
Glyma01g35420	337	1	1	2	0	0	0
Glyma01g35430	1653	4	1	1	3	0	4
Glyma01g35440	1461	0	0	0	0	1	0
Glyma01g35450	1728	456	206	452	670	292	605
Glyma01g35460	735	99	30	69	81	59	129
Glyma01g35470	1029	41	18	44	41	20	45
Glyma01g35480	2389	432	263	339	233	181	341
Glyma01g35490	1307	45	16	22	34	23	49
Glyma01g35500	1770	17	7	13	24	8	14
Glyma01g35530	1408	9	8	16	17	6	8
Glyma01g35540	2035	40	18	13	123	49	142
Glyma01g35560	2756	40	11	29	11	4	22
Glyma01g35580	1503	18	13	23	14	6	11
Glyma01g35590	597	0	0	0	4	1	1
Glyma01g35600	1535	543	246	333	469	230	641
Glyma01g35620	2628	44	4	18	31	20	60
Glyma01g35630	1206	6	6	12	9	6	9
Glyma01g35640	1950	38	20	36	33	18	30
Glyma01g35650	3581	217	98	106	146	74	185
Glyma01g35660	2017	51	279	19	712	246	96
Glyma01g35680	1443	2831	643	825	6519	4083	8632
Glyma01g35690	2154	162	73	115	81	58	102
Glyma01g35700	2194	12	3	2	8	9	8
Glyma01g35720	1122	0	0	0	0	0	1
Glyma01g35730	1083	49	29	26	27	22	42
Glyma01g35740	562	11	11	11	20	11	27
Glyma01g35750	1403	487	271	326	465	278	505
Glyma01g35780	763	299	177	265	249	138	266
Glyma01g35790	2249	538	232	426	393	243	523
Glyma01g35800	2186	52	13	18	26	22	41
Glyma01g35820	2808	36	26	23	33	19	45
Glyma01g35850	2700	439	207	352	260	173	298
Glyma01g35910	1578	7766	3556	7183	11632	7901	14289
Glyma01g35920	1065	66	44	82	70	46	78
Glyma01g35940	1863	177	101	161	123	58	134
Glyma01g35950	4148	296	148	182	225	135	215
Glyma01g35960	1160	3	2	4	1	0	0
Glyma01g35980	1804	32	27	32	53	21	56
Glyma01g35990	1070	280	143	242	232	138	307
Glyma01g36000	2785	601	268	432	341	199	492
Glyma01g36010	1129	224	133	214	166	98	192
Glyma01g36030	2129	1485	1453	2479	1026	566	1536
Glyma01g36040	1839	210	122	186	233	113	203
Glyma01g36050	868	61	32	68	11	2	16
Glyma01g36070	1540	560	264	391	586	239	615
Glyma01g36080	1972	21	7	10	29	29	114
Glyma01g36090	669	4	4	4	9	2	5
Glyma01g36110	2580	287	181	214	319	189	324
Glyma01g36120	1234	138	91	206	200	93	116
Glyma01g36150	2772	430	419	486	365	215	301
Glyma01g36160	1079	1021	413	732	765	506	1134
Glyma01g36170	2131	569	331	488	503	332	624
Glyma01g36180	873	73	32	58	60	31	135
Glyma01g36190	2026	1	1	0	0	0	0
Glyma01g36200	2675	603	250	447	477	253	559
Glyma01g36210	3379	3084	1142	1833	3315	1759	3663
Glyma01g36230	808	10	4	6	13	4	17
Glyma01g36240	1734	22	14	24	42	15	25
Glyma01g36250	606	142	94	115	179	112	202
Glyma01g36260	1737	224	139	176	187	77	214
Glyma01g36270	1825	642	385	572	630	345	707
Glyma01g36280	3021	129	64	95	138	79	116
Glyma01g36290	1287	174	102	128	103	57	121
Glyma01g36300	3417	52	23	38	117	56	86
Glyma01g36320	911	214	117	215	136	51	139
Glyma01g36330	1028	1	0	0	0	0	3
Glyma01g36340	2414	581	321	479	467	314	546
Glyma01g36350	2236	31	17	34	46	15	25
Glyma01g36360	1309	13	8	10	9	8	17
Glyma01g36380	1072	0	0	0	1	1	0
Glyma01g36390	2263	548	280	454	325	153	320
Glyma01g36410	2125	1943	1051	1450	1274	761	1623
Glyma01g36420	1841	44	12	32	47	19	32
Glyma01g36430	1654	11	8	13	5	8	7
Glyma01g36440	1938	1332	862	1022	1992	951	1684
Glyma01g36450	2620	424	212	288	314	180	430
Glyma01g36460	741	304	123	235	269	136	282
Glyma01g36480	979	4574	1816	2736	886	458	1161
Glyma01g36500	3318	11	7	9	4	2	4
Glyma01g36510	1020	9	1	1	10	4	10
Glyma01g36550	876	0	0	1	0	0	1
Glyma01g36560	1077	3	0	0	1	2	0
Glyma01g36570	939	2	0	0	0	1	0
Glyma01g36590	2589	1574	827	960	180	98	165
Glyma01g36600	1151	193	113	218	84	80	161
Glyma01g36610	660	12	6	9	18	9	8
Glyma01g36620	925	15979	7590	13399	15720	10277	21398
Glyma01g36630	2431	369	236	295	204	110	269
Glyma01g36640	1004	278	155	171	148	154	228
Glyma01g36660	2536	963	460	799	1101	464	1189
Glyma01g36670	1131	834	424	648	466	256	551
Glyma01g36680	2835	631	365	465	606	338	688
Glyma01g36700	5891	1959	977	1297	1790	859	1720
Glyma01g36720	945	952	550	929	469	240	485
Glyma01g36730	487	3	0	0	6	4	3
Glyma01g36740	1490	591	365	452	351	248	506
Glyma01g36750	3251	2249	1238	1676	1532	896	1385
Glyma01g36760	1044	227	121	183	131	93	156
Glyma01g36770	2706	453	294	373	294	164	317
Glyma01g36780	1280	66	32	14	75	40	79
Glyma01g36790	760	160	68	118	134	69	120
Glyma01g36800	2176	340	165	284	168	94	188
Glyma01g36820	649	0	0	1	1	0	0
Glyma01g36830	1746	102	52	80	59	44	82
Glyma01g36840	1986	174	93	135	244	105	187
Glyma01g36850	1076	3168	1692	2696	1817	1060	2285
Glyma01g36860	2207	58	27	42	34	18	49
Glyma01g36870	2953	925	484	795	776	403	760
Glyma01g36880	1404	446	209	370	289	163	427
Glyma01g36890	1678	2076	1116	1586	1513	601	1306
Glyma01g36900	970	34	13	36	18	7	17
Glyma01g36930	547	0	0	0	0	0	1
Glyma01g36940	1063	5	1	0	9	9	8
Glyma01g36950	3539	19	5	14	17	10	14
Glyma01g36960	1502	542	310	432	506	292	537
Glyma01g36980	2981	1	0	0	1	0	3
Glyma01g36990	1555	800	364	657	570	338	652
Glyma01g37000	1347	1	0	1	0	1	3
Glyma01g37010	1030	129	69	143	49	21	33
Glyma01g37020	1743	154	85	73	506	279	532
Glyma01g37040	1294	9	10	7	22	11	17
Glyma01g37080	2270	351	168	217	184	128	344
Glyma01g37090	830	3796	2409	5290	383	459	899
Glyma01g37100	2034	796	663	575	915	363	439
Glyma01g37130	1311	2	1	1	0	0	1
Glyma01g37140	11786	1011	432	669	1515	655	1122
Glyma01g37160	671	99	64	95	80	49	117
Glyma01g37180	1368	506	218	372	245	212	425
Glyma01g37200	755	0	1	0	0	0	0
Glyma01g37220	371	1	0	1	6	3	2
Glyma01g37240	2559	115	52	81	42	10	35
Glyma01g37250	1001	792	472	722	664	310	591
Glyma01g37260	1166	0	0	0	0	2	0
Glyma01g37270	1433	359	280	341	406	221	372
Glyma01g37290	1683	117	56	97	60	44	88
Glyma01g37310	1453	18	6	5	18	7	18
Glyma01g37320	1012	819	349	594	323	260	432
Glyma01g37330	3498	0	1	5	5	4	5
Glyma01g37340	2766	284	99	191	175	114	203
Glyma01g37360	938	14	1	2	154	49	199
Glyma01g37370	1181	1976	660	1372	862	486	1426
Glyma01g37380	1762	497	247	436	341	190	493
Glyma01g37400	1911	184	111	110	263	139	222
Glyma01g37410	1425	325	201	263	402	204	280
Glyma01g37420	2173	495	247	388	196	119	250
Glyma01g37430	1998	385	181	272	11	11	18
Glyma01g37450	1275	111	76	140	73	25	71
Glyma01g37460	1664	132	41	59	335	155	330
Glyma01g37480	949	1316	593	1055	688	521	1117
Glyma01g37490	1696	632	345	447	490	283	599
Glyma01g37500	1656	292	131	217	515	185	334
Glyma01g37510	1587	0	0	2	3	4	4
Glyma01g37520	1542	76	40	58	86	42	56
Glyma01g37540	3275	41	18	8	279	98	194
Glyma01g37550	872	3500	1776	3027	3032	1602	3576
Glyma01g37560	1189	431	235	384	263	157	326
Glyma01g37580	2715	1327	630	943	977	476	972
Glyma01g37590	919	14	4	16	23	12	16
Glyma01g37610	975	317	179	288	226	145	255
Glyma01g37620	3354	204	142	127	217	128	164
Glyma01g37630	1385	5	0	2	2	1	5
Glyma01g37640	1369	3	2	0	0	0	0
Glyma01g37650	1607	10	2	4	3	2	9
Glyma01g37670	2002	148	116	122	223	104	161
Glyma01g37680	777	0	1	2	0	0	0
Glyma01g37690	529	30	31	32	21	17	20
Glyma01g37710	1314	568	291	436	820	404	861
Glyma01g37720	1917	35	12	9	51	19	77
Glyma01g37730	2148	297	190	228	401	203	402
Glyma01g37750	403	27	15	33	2	3	3
Glyma01g37760	5006	63	21	28	79	55	127
Glyma01g37780	1350	897	414	643	623	378	774
Glyma01g37790	1128	1027	431	742	430	221	603
Glyma01g37810	1671	7843	4370	6371	225	133	459
Glyma01g37820	1371	2438	1150	3113	31	4	22
Glyma01g37840	1193	2	0	0	0	0	0
Glyma01g37850	927	528	232	432	30	8	43
Glyma01g37860	1381	45	19	29	39	19	48
Glyma01g37870	886	425	196	361	368	190	408
Glyma01g37880	900	0	0	1	1	0	1
Glyma01g37890	1618	164	85	157	163	82	164
Glyma01g37900	1183	2607	1260	2123	2034	1042	2306
Glyma01g37910	1574	280	145	248	187	108	219
Glyma01g37920	1879	7	6	4	4	3	5
Glyma01g37930	1886	2	1	0	8	3	3
Glyma01g37940	2164	741	351	530	537	335	688
Glyma01g37950	2240	1761	762	1407	1022	598	1159
Glyma01g37960	568	1	0	0	0	0	1
Glyma01g37970	2332	90	45	59	128	63	69
Glyma01g37980	615	9	1	26	0	0	0
Glyma01g37990	625	0	0	0	0	1	1
Glyma01g38070	462	90	47	92	34	26	60
Glyma01g38090	1801	457	259	372	253	134	361
Glyma01g38110	1415	4	0	3	7	2	6
Glyma01g38120	2073	1128	617	884	1035	527	986
Glyma01g38130	1657	11	0	1	127	26	137
Glyma01g38150	2633	51	22	53	55	14	39
Glyma01g38180	1874	26	3	4	20	14	63
Glyma01g38200	2427	1917	943	1306	1359	705	1453
Glyma01g38220	1359	33	28	32	29	18	29
Glyma01g38230	1140	665	350	554	283	167	412
Glyma01g38240	3335	410	195	276	385	189	453
Glyma01g38250	285	0	0	0	0	0	2
Glyma01g38260	822	34	24	35	26	17	37
Glyma01g38270	1071	58	37	77	52	17	61
Glyma01g38280	3634	56	42	48	110	33	60
Glyma01g38290	2148	1244	832	1096	1120	571	1132
Glyma01g38300	2067	56	29	41	101	55	81
Glyma01g38320	1708	974	506	758	564	300	590
Glyma01g38330	865	203	94	135	163	51	136
Glyma01g38340	1851	2	1	0	1	0	1
Glyma01g38350	1228	8	6	14	3	1	8
Glyma01g38360	1962	1083	619	1032	925	395	1203
Glyma01g38370	897	354	183	271	244	177	360
Glyma01g38380	1633	34	30	53	19	7	30
Glyma01g38390	858	1	0	1	1	5	2
Glyma01g38400	1315	294	160	204	132	62	120
Glyma01g38410	3459	3166	1660	2377	2042	999	2169
Glyma01g38430	1479	1	1	4	3	1	0
Glyma01g38450	1530	1854	1289	1717	1218	699	1192
Glyma01g38460	2013	338	201	293	184	98	201
Glyma01g38470	1243	1749	900	1358	1260	775	1650
Glyma01g38480	707	2	3	0	11	3	0
Glyma01g38490	1990	199	94	138	169	66	141
Glyma01g38500	1475	43	32	35	27	16	26
Glyma01g38510	1151	463	223	386	388	231	401
Glyma01g38520	1360	67	12	6	107	94	178
Glyma01g38550	1907	2	1	5	2	0	1
Glyma01g38560	2047	0	0	0	0	0	20
Glyma01g38570	2197	18	3	18	24	2	13
Glyma01g38580	5528	30	16	18	40	24	37
Glyma01g38590	1739	1500	1038	2912	331	183	360
Glyma01g38600	1434	0	0	0	0	1	0
Glyma01g38610	1806	12	7	16	1	1	1
Glyma01g38630	1448	1	0	0	0	0	0
Glyma01g38640	1905	1018	507	799	598	373	766
Glyma01g38650	3276	2320	961	1522	1515	847	1925
Glyma01g38660	1689	15	5	5	25	20	36
Glyma01g38670	4636	437	196	267	275	143	253
Glyma01g38680	2053	84	24	31	86	57	144
Glyma01g38690	796	0	0	0	0	5	1
Glyma01g38710	791	20	32	49	4	4	1
Glyma01g38720	710	2	2	0	1	1	0
Glyma01g38730	1839	20	14	21	31	16	26
Glyma01g38740	957	139	76	101	55	20	115
Glyma01g38750	1322	27292	12122	19383	30961	16848	33396
Glyma01g38780	1596	2	1	4	5	1	5
Glyma01g38800	1813	533	255	376	531	276	535
Glyma01g38840	2090	133	69	122	173	85	132
Glyma01g38850	1122	5	0	0	1	0	2
Glyma01g38860	1365	8	3	2	1	1	5
Glyma01g38870	1907	1	2	0	2	3	6
Glyma01g38880	1782	37	31	52	16	16	16
Glyma01g38890	3571	490	284	408	551	276	574
Glyma01g38900	1683	2	0	0	0	1	0
Glyma01g38910	1014	99	54	91	82	36	96
Glyma01g38920	2502	584	430	507	102	76	185
Glyma01g38930	1180	2908	1509	2506	3896	2336	3935
Glyma01g38940	955	2682	1219	2169	3577	1894	3028
Glyma01g38950	570	260	122	205	176	112	216
Glyma01g38970	1505	27	15	22	26	15	18
Glyma01g38980	2273	38	52	13	94	21	40
Glyma01g38990	614	0	1	1	0	0	0
Glyma01g39000	2720	604	433	387	603	303	361
Glyma01g39010	2955	411	288	280	519	228	421
Glyma01g39020	1707	886	439	770	619	303	711
Glyma01g39030	1834	327	157	282	233	131	275
Glyma01g39040	1339	2	2	0	1	0	1
Glyma01g39050	2191	242	116	168	206	109	208
Glyma01g39060	1845	1	0	0	0	1	0
Glyma01g39090	2222	52	23	20	95	48	105
Glyma01g39100	1650	323	176	239	144	104	207
Glyma01g39110	5090	92	44	79	70	23	60
Glyma01g39120	1779	15	0	1	176	119	251
Glyma01g39140	1746	190	111	161	172	86	172
Glyma01g39190	1678	39	31	33	16	10	16
Glyma01g39200	1447	1787	851	1431	1998	1055	2428
Glyma01g39220	1033	255	107	148	228	147	363
Glyma01g39230	955	0	0	0	0	0	1
Glyma01g39240	918	198	128	172	199	112	262
Glyma01g39250	1237	482	267	433	226	145	316
Glyma01g39260	1531	1338	1305	1356	206	102	121
Glyma01g39270	1649	1636	1046	1630	1012	587	987
Glyma01g39280	2030	545	343	419	361	168	450
Glyma01g39290	1488	190	142	216	207	110	235
Glyma01g39310	1695	5	3	10	23	7	15
Glyma01g39320	1516	50	28	23	75	56	88
Glyma01g39330	1681	918	450	656	655	335	739
Glyma01g39340	874	87	31	49	5	2	21
Glyma01g39350	1799	6395	2426	3736	3538	2143	8520
Glyma01g39370	1049	11	1	1	26	21	15
Glyma01g39380	1143	0	3	0	2	1	3
Glyma01g39410	1391	42	24	32	29	14	36
Glyma01g39420	1700	411	208	286	301	149	360
Glyma01g39430	4305	85	46	99	169	47	122
Glyma01g39440	1733	10	4	3	10	6	13
Glyma01g39450	667	1	4	0	3	8	11
Glyma01g39460	1123	826	518	515	104	35	414
Glyma01g39470	932	237	182	240	139	114	250
Glyma01g39480	1701	9	11	4	22	5	21
Glyma01g39490	2856	80	59	63	52	34	56
Glyma01g39500	1300	426	177	352	474	204	385
Glyma01g39510	3385	59	26	30	77	45	79
Glyma01g39520	2117	592	259	471	397	229	521
Glyma01g39530	1325	2796	1479	2175	4648	2961	5109
Glyma01g39540	1050	904	484	860	854	510	1029
Glyma01g39560	1160	213	137	193	143	77	160
Glyma01g39570	1231	4	0	0	29	23	39
Glyma01g39580	838	1821	971	1561	976	567	1266
Glyma01g39590	1181	82	27	6	107	58	157
Glyma01g39600	1416	667	315	413	326	160	419
Glyma01g39610	2035	192	96	93	205	124	259
Glyma01g39630	1629	4	2	0	7	3	8
Glyma01g39640	1153	307	185	306	187	108	218
Glyma01g39650	2042	33	20	31	46	19	59
Glyma01g39660	1811	230	169	210	199	109	192
Glyma01g39690	1203	4	0	3	14	3	10
Glyma01g39700	853	347	195	322	294	188	421
Glyma01g39710	524	2	6	5	18	11	11
Glyma01g39720	1255	18	8	12	0	2	3
Glyma01g39740	1467	2045	1346	1307	2757	1545	2448
Glyma01g39750	908	24	11	15	15	11	40
Glyma01g39760	1386	4	4	2	0	0	0
Glyma01g39770	625	148	98	174	167	65	117
Glyma01g39780	1920	1	0	1	0	0	0
Glyma01g39790	1927	1577	922	1500	2299	966	1394
Glyma01g39800	2060	131	88	114	115	50	113
Glyma01g39810	1095	21	7	8	19	17	15
Glyma01g39820	1528	2	2	3	0	0	0
Glyma01g39830	3505	462	255	311	373	186	409
Glyma01g39850	1089	612	180	341	205	242	404
Glyma01g39860	1134	373	293	429	161	90	159
Glyma01g39870	831	1	1	0	4	2	5
Glyma01g39880	1455	24	11	17	37	18	27
Glyma01g39890	1248	2198	824	1828	2722	1340	2798
Glyma01g39900	867	3	2	2	3	2	2
Glyma01g39910	1783	35	11	25	18	10	34
Glyma01g39920	1546	36	14	25	34	15	52
Glyma01g39950	1506	936	561	671	836	636	1007
Glyma01g39960	1818	368	233	381	444	213	385
Glyma01g39970	2091	1016	374	740	855	366	930
Glyma01g39980	859	58	21	34	145	115	259
Glyma01g39990	1147	1	2	0	9	4	8
Glyma01g40010	2100	29	20	17	18	7	33
Glyma01g40040	1034	1	2	1	10	5	8
Glyma01g40050	1218	0	1	0	1	0	0
Glyma01g40060	1396	0	0	0	0	1	0
Glyma01g40080	3309	246	115	160	224	99	227
Glyma01g40090	1140	204	115	168	486	306	428
Glyma01g40100	720	1	0	0	4	1	1
Glyma01g40110	2890	8	1	1	8	1	7
Glyma01g40130	3710	1551	1075	913	4710	2182	1920
Glyma01g40140	1519	1062	523	799	958	521	855
Glyma01g40150	786	722	362	648	509	283	553
Glyma01g40160	1268	14	11	11	24	13	38
Glyma01g40170	2192	222	141	191	195	135	228
Glyma01g40180	1838	196	116	108	227	112	208
Glyma01g40190	1407	138	67	111	87	55	124
Glyma01g40210	1357	440	204	266	256	156	338
Glyma01g40220	1518	237	110	190	192	99	231
Glyma01g40230	2556	519	284	442	1038	585	924
Glyma01g40240	1260	78	39	64	76	34	67
Glyma01g40260	1709	912	393	575	812	471	977
Glyma01g40270	1507	3	1	0	12	14	17
Glyma01g40280	1038	10	8	14	13	3	10
Glyma01g40310	1947	63	30	29	52	45	64
Glyma01g40320	773	7	5	5	11	14	21
Glyma01g40330	1690	824	426	679	622	328	783
Glyma01g40340	1372	28	28	27	33	18	28
Glyma01g40350	1579	518	242	428	512	274	538
Glyma01g40360	485	10	4	7	8	9	9
Glyma01g40370	519	0	0	0	0	1	0
Glyma01g40380	1771	1	1	0	1	2	0
Glyma01g40390	1147	195	113	165	112	70	143
Glyma01g40400	1878	0	0	1	5	2	0
Glyma01g40410	905	9	3	6	1	0	0
Glyma01g40420	1474	446	248	402	320	168	387
Glyma01g40430	2490	2	1	0	1	3	0
Glyma01g40450	1298	1024	475	780	645	418	928
Glyma01g40460	891	1	1	0	5	6	5
Glyma01g40510	2101	1172	629	976	1095	555	944
Glyma01g40520	1169	0	1	0	1	0	0
Glyma01g40530	638	34	26	39	17	11	20
Glyma01g40540	1767	22	13	18	14	3	19
Glyma01g40550	1658	57	18	2	21	23	20
Glyma01g40560	2568	29	36	21	122	54	69
Glyma01g40590	3370	227	97	119	376	242	435
Glyma01g40600	813	3	2	0	1	1	0
Glyma01g40610	804	0	0	0	1	0	0
Glyma01g40620	1717	296	114	39	814	803	2102
Glyma01g40630	691	3	0	0	8	7	16
Glyma01g40650	1722	7262	2968	4827	7161	4357	8161
Glyma01g40660	1074	16	15	18	13	8	8
Glyma01g40670	904	0	0	0	0	2	0
Glyma01g40680	753	1	1	0	0	0	0
Glyma01g40690	1749	37	22	28	55	26	78
Glyma01g40700	1599	86	44	92	53	22	55
Glyma01g40710	1080	963	499	780	475	241	569
Glyma01g40720	688	347	127	311	124	58	157
Glyma01g40760	1545	433	271	366	253	144	359
Glyma01g40770	912	206	99	205	190	99	222
Glyma01g40780	2250	81	25	51	87	41	51
Glyma01g40810	1174	4638	1910	3904	3468	2039	4694
Glyma01g40820	1482	2	2	4	0	1	1
Glyma01g40830	667	855	519	748	388	268	561
Glyma01g40840	1158	385	201	318	300	143	362
Glyma01g40850	2230	10	10	3	65	24	42
Glyma01g40860	1620	1178	593	1096	1189	571	1195
Glyma01g40870	937	12	6	0	6	2	5
Glyma01g40880	2228	342	239	358	158	70	140
Glyma01g40890	1395	545	303	443	447	251	506
Glyma01g40900	2759	1337	612	959	743	391	761
Glyma01g40910	1225	72	37	59	58	27	72
Glyma01g40920	908	1842	855	1717	2374	1324	2596
Glyma01g40930	889	625	328	600	449	277	564
Glyma01g40940	484	422	239	491	326	184	315
Glyma01g40950	1701	20	10	16	11	4	21
Glyma01g40960	572	76	15	19	190	94	244
Glyma01g40970	487	8	3	1	7	7	30
Glyma01g40980	694	108	18	42	224	139	358
Glyma01g40990	334	13	6	6	30	20	44
Glyma01g41010	2257	33	9	12	43	27	71
Glyma01g41030	1489	478	264	327	247	145	435
Glyma01g41050	608	1	1	0	0	0	0
Glyma01g41070	1176	180	72	87	310	55	135
Glyma01g41080	1137	0	0	0	0	1	0
Glyma01g41090	660	0	0	2	5	2	6
Glyma01g41100	1066	3667	2002	3304	2866	1652	3356
Glyma01g41110	4442	1332	638	1054	1623	755	1382
Glyma01g41120	1714	65	36	27	92	131	88
Glyma01g41130	2628	106	53	61	85	43	63
Glyma01g41140	4572	464	219	288	470	198	419
Glyma01g41150	3311	1022	429	692	916	588	1019
Glyma01g41170	1429	964	501	784	676	427	951
Glyma01g41180	1778	708	258	624	489	243	683
Glyma01g41190	2041	1729	1172	2264	3457	634	795
Glyma01g41200	1683	983	624	757	578	245	348
Glyma01g41210	541	190	93	165	150	70	147
Glyma01g41220	578	98	56	88	76	39	75
Glyma01g41230	1510	1312	759	1079	1373	852	1439
Glyma01g41250	1948	720	380	665	491	280	599
Glyma01g41260	1236	144	71	81	55	42	78
Glyma01g41270	1497	489	254	381	332	133	233
Glyma01g41280	3129	0	3	0	1	2	3
Glyma01g41290	1525	248	1004	232	747	730	708
Glyma01g41300	1756	31	27	32	40	19	35
Glyma01g41310	1581	0	0	0	2	0	2
Glyma01g41320	696	2	0	0	1	0	1
Glyma01g41330	1118	4	2	1	3	1	1
Glyma01g41340	2630	126	63	91	128	67	144
Glyma01g41370	1923	347	196	253	189	122	221
Glyma01g41380	1264	2906	1589	2508	1856	984	2053
Glyma01g41390	797	2	1	4	1	4	6
Glyma01g41400	994	1569	903	1698	1629	782	1753
Glyma01g41420	1422	41	23	52	59	29	37
Glyma01g41430	1642	1529	711	1311	2061	1062	1958
Glyma01g41440	728	561	384	471	337	188	418
Glyma01g41450	1701	2544	1578	2173	4243	2380	3673
Glyma01g41460	1785	421	232	376	331	209	412
Glyma01g41480	902	401	190	341	227	141	352
Glyma01g41490	1663	2	1	0	5	2	3
Glyma01g41500	2259	184	102	137	428	264	363
Glyma01g41510	2459	43	26	23	58	27	47
Glyma01g41520	1227	136	126	96	117	83	173
Glyma01g41530	1006	61	29	34	58	35	110
Glyma01g41540	1390	15	7	11	14	4	15
Glyma01g41550	1257	204	93	145	232	100	220
Glyma01g41560	673	95	51	58	38	11	32
Glyma01g41570	1482	826	499	705	876	490	891
Glyma01g41580	1222	41	27	25	35	31	128
Glyma01g41590	3112	292	151	230	293	166	256
Glyma01g41600	2267	1185	530	868	854	428	1078
Glyma01g41620	1316	2268	1146	1896	1624	805	1479
Glyma01g41630	1560	187	90	148	175	87	210
Glyma01g41640	1384	13	11	8	10	11	15
Glyma01g41650	874	520	149	330	294	153	523
Glyma01g41660	3725	1124	572	931	1088	472	876
Glyma01g41670	1306	294	101	197	15	15	54
Glyma01g41680	1731	5	1	2	7	1	13
Glyma01g41690	1369	469	222	359	285	183	351
Glyma01g41720	1533	298	125	150	952	299	445
Glyma01g41730	3855	3075	1465	2203	3127	1544	3180
Glyma01g41740	1425	53	20	30	60	62	124
Glyma01g41750	981	109	82	64	68	29	101
Glyma01g41760	1583	17	10	12	16	9	17
Glyma01g41780	1095	170	88	133	79	59	97
Glyma01g41790	4587	836	441	575	817	443	813
Glyma01g41800	4569	635	349	462	857	425	735
Glyma01g41810	302	597	348	556	450	222	343
Glyma01g41820	1312	0	0	0	0	6	0
Glyma01g41830	1150	1	1	0	0	2	0
Glyma01g41840	967	898	499	779	518	380	757
Glyma01g41850	2156	211	127	174	273	123	189
Glyma01g41880	1754	1	0	0	4	2	5
Glyma01g41900	486	1	1	0	2	1	3
Glyma01g41910	1088	1359	773	1154	808	586	1363
Glyma01g41920	1389	373	81	112	50	34	86
Glyma01g41930	1999	1	0	2	2	1	4
Glyma01g41940	2712	8	0	1	10	7	5
Glyma01g41960	1086	45	14	16	33	36	49
Glyma01g41970	1107	26	6	8	14	18	17
Glyma01g41980	540	3	4	2	0	0	0
Glyma01g41990	2229	6	2	0	6	2	5
Glyma01g42000	544	1	0	1	1	0	2
Glyma01g42010	2397	1208	740	1099	1001	485	1090
Glyma01g42030	789	124	81	169	62	42	111
Glyma01g42040	543	20	11	23	13	6	25
Glyma01g42050	1598	79	34	60	73	52	90
Glyma01g42060	452	30	13	19	12	10	22
Glyma01g42090	995	1427	814	1240	1120	598	1211
Glyma01g42100	2340	170	89	94	241	126	220
Glyma01g42110	355	1	0	0	2	0	1
Glyma01g42120	1707	170	129	208	248	107	159
Glyma01g42130	935	59	36	48	52	26	77
Glyma01g42140	2143	220	133	254	139	84	216
Glyma01g42150	720	11	3	11	9	5	6
Glyma01g42160	2669	4	5	4	18	20	14
Glyma01g42170	1009	51	48	55	29	20	40
Glyma01g42180	701	12	22	22	8	3	11
Glyma01g42190	402	8	7	4	11	2	7
Glyma01g42200	1775	143	71	84	239	156	155
Glyma01g42210	1072	126	74	99	62	47	78
Glyma01g42220	2203	476	234	451	503	259	472
Glyma01g42230	1121	0	1	0	0	1	0
Glyma01g42240	3107	432	209	320	334	186	379
Glyma01g42250	929	164	73	141	146	69	141
Glyma01g42260	1700	405	182	301	133	96	230
Glyma01g42270	1493	308	178	227	266	143	264
Glyma01g42280	2774	74	30	36	27	17	30
Glyma01g42290	2178	1119	448	710	1294	634	1537
Glyma01g42300	1278	38	6	19	54	29	73
Glyma01g42330	1347	488	230	360	460	251	493
Glyma01g42340	1890	178	108	158	144	87	161
Glyma01g42350	1308	16	12	15	84	23	40
Glyma01g42360	1360	4035	1904	3895	4021	1630	3802
Glyma01g42370	1045	1	2	1	2	1	0
Glyma01g42380	1481	120	69	88	109	69	123
Glyma01g42390	1243	3799	2499	3856	2932	1849	4301
Glyma01g42400	2737	757	386	579	623	365	779
Glyma01g42410	1759	3005	1471	2218	3070	2166	4486
Glyma01g42420	2921	3814	1692	2477	1141	569	999
Glyma01g42430	1699	48	20	48	26	7	19
Glyma01g42440	1212	96	43	17	385	187	291
Glyma01g42450	2061	198	99	127	623	430	1791
Glyma01g42460	1614	48	18	36	18	20	35
Glyma01g42480	4129	33	11	26	60	21	26
Glyma01g42490	1551	193	95	140	127	61	166
Glyma01g42500	1530	3	24	6	44	55	3
Glyma01g42520	785	85	72	94	40	36	64
Glyma01g42530	1344	49	15	24	25	15	48
Glyma01g42540	654	4	3	0	6	3	5
Glyma01g42560	1928	42	78	6	125	66	41
Glyma01g42600	1500	0	0	0	1	0	0
Glyma01g42610	2120	26	12	9	27	21	38
Glyma01g42620	1869	7	0	2	9	1	14
Glyma01g42630	1633	742	387	699	593	347	595
Glyma01g42640	1017	137	79	128	19	10	35
Glyma01g42650	1819	69	41	72	36	21	49
Glyma01g42660	1082	749	721	847	9	2	17
Glyma01g42670	1106	540	401	536	216	56	61
Glyma01g42680	1574	322	185	285	221	110	272
Glyma01g42700	392	7	2	4	4	3	10
Glyma01g42710	3588	61	36	64	43	25	56
Glyma01g42720	783	9	6	4	5	3	13
Glyma01g42730	1082	291	169	257	292	170	273
Glyma01g42740	1695	52	27	25	54	29	95
Glyma01g42750	1413	562	304	466	588	187	404
Glyma01g42770	2808	59	29	53	101	40	70
Glyma01g42780	768	0	0	0	0	1	0
Glyma01g42790	2442	187	124	118	185	106	146
Glyma01g42800	2850	2	0	1	8	2	5
Glyma01g42820	2744	1	1	1	11	10	12
Glyma01g42830	1581	0	0	0	0	0	1
Glyma01g42840	810	5686	3358	7645	2253	849	1120
Glyma01g42870	1355	189	90	111	114	89	168
Glyma01g42880	1662	118	64	106	111	57	137
Glyma01g42890	4089	349	164	189	807	297	418
Glyma01g42900	1079	14	3	7	16	5	15
Glyma01g42910	1224	162	86	149	161	68	200
Glyma01g42920	2139	498	254	343	398	201	359
Glyma01g42930	2322	54	17	28	51	31	68
Glyma01g42940	2021	1206	629	926	768	396	835
Glyma01g42950	1291	12	12	20	21	16	21
Glyma01g42960	2758	3	4	0	6	2	7
Glyma01g42970	1858	189	106	110	71	34	49
Glyma01g42980	3227	67	33	60	63	44	98
Glyma01g43000	924	1	2	1	0	0	1
Glyma01g43010	1051	635	301	444	244	72	277
Glyma01g43020	699	12	4	1	12	4	6
Glyma01g43030	1461	1726	598	1030	1091	578	1742
Glyma01g43040	2675	3329	1551	2343	2978	1793	3774
Glyma01g43050	1731	0	0	0	1	0	0
Glyma01g43060	615	2	2	0	3	1	3
Glyma01g43070	685	45	22	60	39	14	61
Glyma01g43080	1010	36	28	17	15	12	18
Glyma01g43100	1431	326	179	271	80	53	187
Glyma01g43110	867	1849	951	1557	1131	580	1283
Glyma01g43120	1307	17	4	2	35	6	19
Glyma01g43130	720	0	0	1	0	0	0
Glyma01g43150	1478	1118	558	812	721	431	1040
Glyma01g43170	516	43	18	29	22	15	30
Glyma01g43180	869	131	49	93	21	14	30
Glyma01g43190	2784	2380	1330	1897	1231	588	937
Glyma01g43200	635	6	2	2	13	2	14
Glyma01g43220	1740	14	12	4	25	7	31
Glyma01g43230	2852	142	89	102	214	101	192
Glyma01g43240	1245	134	81	129	64	31	112
Glyma01g43250	1139	0	0	0	5	2	0
Glyma01g43260	1951	452	254	318	387	249	338
Glyma01g43270	1475	1088	478	832	975	471	1043
Glyma01g43280	2899	271	207	230	168	76	117
Glyma01g43290	1959	30	27	41	56	23	32
Glyma01g43300	755	25	16	25	28	8	27
Glyma01g43320	518	3	0	2	1	0	0
Glyma01g43330	855	28	18	33	22	9	26
Glyma01g43340	1587	1	0	1	2	3	1
Glyma01g43350	824	1	0	0	6	4	5
Glyma01g43360	2925	349	161	250	652	321	539
Glyma01g43370	2544	533	276	468	531	298	501
Glyma01g43380	993	3	2	1	0	0	5
Glyma01g43390	1375	0	0	0	0	0	1
Glyma01g43400	741	30	13	28	44	26	52
Glyma01g43410	1101	6	3	1	3	0	13
Glyma01g43420	1262	1821	1117	1269	222	193	261
Glyma01g43440	213	25	6	12	0	0	0
Glyma01g43450	1152	70	61	71	22	36	36
Glyma01g43470	3077	8449	4253	7625	3710	1705	3538
Glyma01g43480	1239	1384	766	1112	965	536	1331
Glyma01g43490	580	545	233	415	276	148	318
Glyma01g43500	693	1283	787	1115	832	120	268
Glyma01g43510	589	44	14	32	36	18	57
Glyma01g43520	1846	550	279	421	432	264	443
Glyma01g43540	1749	417	267	341	400	176	397
Glyma01g43550	2131	456	185	400	436	199	361
Glyma01g43560	1958	131	50	54	134	72	164
Glyma01g43570	658	6	2	3	6	5	9
Glyma01g43580	1907	19	7	10	8	8	11
Glyma01g43590	1094	10	1	9	16	5	20
Glyma01g43600	1091	0	1	0	0	0	1
Glyma01g43610	1471	2	2	0	1	1	3
Glyma01g43620	2395	42	28	28	119	57	158
Glyma01g43630	2255	1271	550	1023	1223	734	1337
Glyma01g43640	1445	338	163	272	276	148	290
Glyma01g43650	1972	337	160	273	265	139	296
Glyma01g43680	3100	1471	829	1164	1090	649	1164
Glyma01g43690	2098	25	10	13	32	18	32
Glyma01g43700	2774	156	78	117	126	60	146
Glyma01g43710	1233	864	510	861	860	409	745
Glyma01g43720	1501	660	386	655	772	319	748
Glyma01g43730	634	98	48	53	194	87	146
Glyma01g43740	862	424	158	259	244	152	378
Glyma01g43760	1391	96	66	89	92	64	83
Glyma01g43780	1443	0	0	0	2	2	0
Glyma01g43790	2176	20	2	9	36	12	22
Glyma01g43800	1387	150	71	105	101	61	135
Glyma01g43820	624	20	6	10	13	14	19
Glyma01g43830	733	46	27	40	27	20	59
Glyma01g43840	1309	201	102	153	133	74	182
Glyma01g43850	825	417	234	369	321	173	375
Glyma01g43860	2051	547	308	451	400	216	449
Glyma01g43870	312	0	1	0	4	0	0
Glyma01g43880	1496	11120	9295	8841	1563	637	1942
Glyma01g43890	1772	57	40	42	88	34	67
Glyma01g43900	3282	133	79	110	187	69	145
Glyma01g43910	1054	377	279	341	274	126	275
Glyma01g43920	1920	210	105	220	99	82	172
Glyma01g43930	1089	215	104	157	574	260	334
Glyma01g43940	1129	757	366	705	1022	503	850
Glyma01g43950	907	16	4	18	14	7	10
Glyma01g43960	3997	600	306	511	610	269	590
Glyma01g43970	2156	167	99	171	228	130	271
Glyma01g43980	1855	3	2	1	0	1	2
Glyma01g43990	2960	374	214	297	389	191	366
Glyma01g44000	1212	4367	1730	3656	7635	4060	7598
Glyma01g44010	2159	58	17	46	55	19	47
Glyma01g44030	1698	0	1	0	2	3	3
Glyma01g44040	1005	1156	1074	1596	733	407	1234
Glyma01g44050	1286	664	323	550	453	251	606
Glyma01g44060	653	116	55	96	56	28	62
Glyma01g44070	2600	23	15	9	24	14	19
Glyma01g44080	1221	6	3	8	21	4	13
Glyma01g44090	2032	680	350	505	511	289	638
Glyma01g44100	652	102	47	61	163	81	116
Glyma01g44120	1051	632	283	635	475	203	395
Glyma01g44130	841	0	1	0	5	0	0
Glyma01g44140	510	1	1	2	2	2	0
Glyma01g44150	702	66	31	78	110	61	107
Glyma01g44160	1847	225	148	295	296	160	261
Glyma01g44170	1989	8	6	3	4	3	27
Glyma01g44190	1507	99	41	72	58	41	94
Glyma01g44200	2022	415	207	382	361	164	355
Glyma01g44210	983	940	571	1326	1553	969	1801
Glyma01g44220	1139	5710	2369	4881	5827	2819	5893
Glyma01g44230	459	6	0	1	10	0	1
Glyma01g44240	2003	941	495	727	1205	556	987
Glyma01g44260	1149	162	72	137	114	61	139
Glyma01g44270	1659	1289	762	1344	501	162	392
Glyma01g44280	3882	196	209	167	271	108	112
Glyma01g44290	1581	6154	3957	5589	3716	2085	4043
Glyma01g44310	4988	14	7	12	15	7	12
Glyma01g44330	1395	342	169	264	201	123	274
Glyma01g44340	892	2	0	3	1	0	0
Glyma01g44350	1351	204	114	169	130	76	171
Glyma01g44360	4450	2710	1335	2119	4632	2080	3177
Glyma01g44370	846	3	0	0	0	0	1
Glyma01g44380	1313	780	413	653	437	290	686
Glyma01g44390	3292	402	174	229	383	260	411
Glyma01g44400	1338	407	196	371	326	220	473
Glyma01g44420	2496	2	1	2	9	2	8
Glyma01g44430	1354	851	357	692	271	150	567
Glyma01g44440	2298	127	64	90	194	113	194
Glyma01g44450	819	1346	653	1088	1179	619	1224
Glyma01g44460	4862	1730	770	1230	1710	864	1730
Glyma01g44470	1213	1	1	2	4	1	4
Glyma01g44480	1751	57	41	26	87	91	123
Glyma01g44490	3565	1487	606	1080	2056	993	2022
Glyma01g44500	2024	560	319	430	494	247	444
Glyma01g44510	752	27	18	20	18	14	24
Glyma01g44530	825	32	9	13	7	8	14
Glyma01g44540	861	26	5	0	4	1	10
Glyma01g44560	3044	439	203	361	416	215	376
Glyma01g44570	2539	47	37	32	30	15	29
Glyma01g44600	1422	5239	2890	4246	2837	1378	3131
Glyma01g44610	1903	82	40	63	81	34	67
Glyma01g44620	1587	17	20	19	48	22	33
Glyma01g44630	1138	202	91	180	127	108	190
Glyma01g44640	1909	1	0	1	2	0	2
Glyma01g44650	1540	503	245	362	403	235	444
Glyma01g44660	741	15	7	7	7	2	6
Glyma01g44670	2755	217	81	91	23	23	36
Glyma01g44680	5543	304	144	213	237	132	271
Glyma01g44690	799	189	139	99	90	38	138
Glyma01g44700	1514	822	429	707	552	301	555
Glyma01g44720	495	42	36	34	15	23	26
Glyma01g44730	1867	263	120	208	575	344	588
Glyma01g44750	482	20	11	11	10	10	26
Glyma01g44760	1705	0	0	0	0	0	4
Glyma01g44770	1760	288	184	259	169	97	229
Glyma01g44780	545	34	25	32	31	11	28
Glyma01g44790	1514	155	77	113	62	27	94
Glyma01g44820	740	444	194	348	349	196	426
Glyma01g44840	459	77	40	55	41	31	61
Glyma01g44850	677	1059	572	1044	1103	558	1089
Glyma01g44860	642	0	0	0	2	1	1
Glyma01g44870	4282	326	179	258	413	199	382
Glyma01g44890	2925	160	80	102	187	76	158
Glyma01g44900	1724	586	288	472	351	195	357
Glyma01g44910	1959	191	81	165	156	79	106
Glyma01g44920	1773	640	310	535	477	271	507
Glyma01g44930	2032	3706	2392	4294	385	147	624
Glyma01g44940	1320	1	1	0	7	0	3
Glyma01g44950	2631	326	186	272	231	106	264
Glyma01g44970	2620	545	282	465	322	181	370
Glyma01g44980	1150	4	4	4	5	13	21
Glyma01g44990	1147	1	0	0	0	0	2
Glyma01g45000	1531	390	201	375	181	138	277
Glyma01g45020	1687	4640	3238	3992	1025	520	1222
Glyma01g45030	1881	334	174	288	215	124	287
Glyma01g45040	744	22	10	15	89	43	146
Glyma01g45050	1087	102	50	87	80	54	109
Glyma01g45060	713	460	236	410	362	183	357
Glyma01g45070	2305	24	7	10	115	42	381
Glyma01g45080	1782	0	0	0	1	0	0
Glyma01g45110	1921	11	6	14	0	0	0
Glyma01g45130	1382	269	174	324	72	36	106
Glyma01g45140	542	8	3	5	3	2	2
Glyma01g45150	1290	49	15	44	14	6	19
Glyma01g45160	2017	6	4	9	6	0	2
Glyma01g45170	4475	8617	3807	6460	2339	1256	3186
Glyma01g45200	1591	395	700	391	886	463	386
Glyma01g45220	7793	776	350	601	1061	499	862
Glyma01g45230	1012	42	26	39	24	16	32
Glyma01g45240	1816	196	85	185	381	101	363
Glyma01g45250	601	143	99	184	134	83	164
Glyma01g45260	518	97	58	74	20	12	20
Glyma01g45270	257	0	0	0	0	1	0
Glyma01g45290	1477	2618	1586	2618	1334	851	1776
Glyma01g45320	737	1205	625	941	581	419	833
Glyma01g45330	2292	225	99	167	160	74	187
Glyma01g45340	1866	1	2	0	1	0	1
Glyma01g45350	1222	156	70	128	98	52	130
Glyma01g45360	829	5	1	2	2	1	4
Glyma01g45380	2216	987	330	508	822	447	1311
Glyma01g45390	1431	666	324	601	464	242	434
Glyma01g45400	867	397	195	253	184	114	272
Glyma01g45410	1516	185	91	138	246	122	213
Glyma01g45420	892	1	2	3	0	3	7
Glyma01g45430	770	793	362	686	661	297	636
Glyma01g45440	1005	221	113	30	395	217	257
Glyma01g45470	2487	190	112	149	143	61	139
Glyma01g45490	4054	195	101	139	224	83	193
Glyma01g45510	518	4	2	5	1	0	2
Glyma01g45520	1278	1088	546	893	372	190	248
Glyma01g45530	1327	87	44	64	59	38	80
Glyma01g45540	3935	68	61	57	58	25	49
Glyma01g45560	1505	522	311	423	171	86	245
Glyma01g45570	1484	6	3	5	10	4	9
Glyma01g45590	1737	10	2	7	5	4	5
Glyma01g45630	1225	8	5	7	3	5	11
Glyma01g45650	2763	8991	4299	7613	13695	6293	11435
Glyma01g45660	2730	392	183	289	209	131	273
Glyma01g45670	3850	1000	417	691	760	393	714
Glyma01g45680	1634	22	15	16	28	14	24
Glyma01g45690	2640	382	212	304	369	223	384
Glyma01g45700	1835	307	139	200	290	155	324
Glyma01g45710	928	1008	520	879	658	387	753
Glyma01g45740	1141	653	339	483	685	305	638
Glyma0214s00200	1774	0	0	0	0	1	0
Glyma0220s00200	2242	98	35	43	70	37	46
Glyma0220s00210	564	4	7	1	2	1	4
Glyma0245s00210	239	4	13	7	12	4	7
Glyma0249s00210	2442	44	17	19	14	2	14
Glyma02g00220	2111	2849	1368	2427	2088	1157	2526
Glyma02g00230	746	3	1	0	4	1	5
Glyma02g00240	748	43	14	28	46	28	48
Glyma02g00250	2352	2017	1412	1696	1120	459	757
Glyma02g00260	1316	17	32	13	88	63	135
Glyma02g00270	2206	584	282	462	750	352	580
Glyma02g00280	2383	24	2	6	130	64	107
Glyma02g00290	744	45	41	4	13	12	6
Glyma02g00300	2883	914	505	742	1151	527	1001
Glyma02g00320	979	2794	1215	2015	2535	1354	2641
Glyma02g00330	2550	1235	567	1171	4085	1500	2495
Glyma02g00340	1777	2613	1537	2650	3527	1570	5834
Glyma02g00350	2364	159	98	112	151	76	180
Glyma02g00360	627	1357	727	1264	1125	651	1351
Glyma02g00370	2261	17	5	9	8	8	12
Glyma02g00380	1969	408	162	198	333	199	773
Glyma02g00390	1855	490	236	364	375	219	489
Glyma02g00400	1359	455	259	558	148	104	189
Glyma02g00430	1980	4361	2177	3317	4396	2556	5404
Glyma02g00440	1486	2059	649	1340	3030	1565	3418
Glyma02g00450	884	80	40	45	6	2	8
Glyma02g00490	1571	862	452	723	560	266	612
Glyma02g00510	2919	84	49	49	114	52	124
Glyma02g00530	1191	0	0	0	1	1	0
Glyma02g00540	1385	1308	669	1137	978	491	947
Glyma02g00550	2294	52	23	29	122	66	125
Glyma02g00560	1113	173	92	103	75	29	79
Glyma02g00570	3271	143	79	111	176	71	181
Glyma02g00580	2965	598	392	550	352	222	364
Glyma02g00590	2163	2912	1366	2181	2367	1170	2298
Glyma02g00600	1751	0	0	0	5	7	8
Glyma02g00610	1442	10	6	7	13	5	8
Glyma02g00630	541	32	35	35	53	17	45
Glyma02g00640	2642	348	174	314	297	173	285
Glyma02g00650	2476	13	7	3	5	2	5
Glyma02g00670	1045	823	399	591	576	280	695
Glyma02g00680	806	604	305	493	418	239	464
Glyma02g00690	4051	257	111	153	492	248	490
Glyma02g00700	1481	434	221	319	399	233	445
Glyma02g00710	1340	5	0	1	3	7	7
Glyma02g00730	1067	82	56	127	69	41	213
Glyma02g00750	1924	464	207	350	380	220	443
Glyma02g00760	1461	36	25	34	119	67	89
Glyma02g00780	1512	297	193	449	287	132	289
Glyma02g00790	2801	2	0	2	4	2	2
Glyma02g00800	1025	20	5	26	19	12	28
Glyma02g00810	1705	8805	3767	6423	6719	3045	6058
Glyma02g00820	1423	220	119	71	62	25	73
Glyma02g00830	1839	666	389	652	470	249	607
Glyma02g00850	1368	233	100	199	218	122	225
Glyma02g00860	675	0	0	0	2	0	3
Glyma02g00870	1160	3	6	4	2	1	3
Glyma02g00890	474	0	2	0	0	0	0
Glyma02g00910	1203	43	19	32	18	9	30
Glyma02g00920	1636	71	29	58	70	23	69
Glyma02g00930	1564	38	20	33	47	36	67
Glyma02g00960	1137	0	1	0	0	0	2
Glyma02g00970	1942	34	17	22	63	27	39
Glyma02g00980	781	0	2	0	1	0	2
Glyma02g00990	1883	1	1	0	7	7	13
Glyma02g01000	1656	8	1	1	2	1	3
Glyma02g01010	681	28	10	17	6	2	10
Glyma02g01020	1011	387	224	202	96	73	95
Glyma02g01030	816	64	133	142	1	0	3
Glyma02g01040	942	9	3	4	0	0	0
Glyma02g01050	1276	4	8	6	16	8	38
Glyma02g01060	3337	1406	709	1243	1454	645	1260
Glyma02g01070	1347	47	15	27	61	28	73
Glyma02g01100	4205	1823	1308	2102	751	348	669
Glyma02g01110	1814	12	4	7	17	7	18
Glyma02g01120	249	153	107	123	13	7	24
Glyma02g01130	2067	0	0	0	2	0	0
Glyma02g01150	1853	586	474	400	507	313	412
Glyma02g01160	3197	2429	1149	1811	2806	1407	2682
Glyma02g01170	898	0	0	0	2	1	1
Glyma02g01180	840	802	348	646	387	269	647
Glyma02g01200	525	274	130	164	239	134	277
Glyma02g01210	1628	544	373	472	483	266	387
Glyma02g01220	2022	2235	1028	1635	1502	814	1834
Glyma02g01230	1401	40	6	33	0	1	2
Glyma02g01240	851	241	124	262	147	14	67
Glyma02g01250	745	100	74	68	82	26	44
Glyma02g01260	972	1060	563	720	539	359	807
Glyma02g01270	2523	256	117	212	315	127	241
Glyma02g01300	992	208	114	136	129	65	121
Glyma02g01320	648	10	1	0	1	1	3
Glyma02g01330	1471	0	0	0	0	1	0
Glyma02g01350	1053	318	136	250	313	145	341
Glyma02g01370	2490	19	9	13	70	28	76
Glyma02g01390	3014	305	160	239	315	145	280
Glyma02g01400	2240	2	0	0	2	4	0
Glyma02g01410	973	184	92	121	121	62	125
Glyma02g01420	1396	798	753	1221	173	105	162
Glyma02g01450	2194	1014	580	896	583	318	587
Glyma02g01460	1184	17	6	18	38	14	37
Glyma02g01470	973	119	69	107	100	56	101
Glyma02g01480	2347	102	46	86	72	28	71
Glyma02g01490	648	9	3	0	6	19	27
Glyma02g01510	1315	2588	1555	2318	3330	1779	3113
Glyma02g01520	843	3	2	0	20	9	19
Glyma02g01540	2587	396	220	311	448	215	381
Glyma02g01560	1257	54	29	46	56	28	78
Glyma02g01570	195	1265	642	1114	975	504	979
Glyma02g01580	690	3285	1968	2945	10019	7614	10589
Glyma02g01600	1275	1521	1371	1260	1428	861	1427
Glyma02g01610	2816	363	194	270	259	109	243
Glyma02g01620	5303	918	411	652	1197	557	1034
Glyma02g01630	785	3	2	2	4	3	8
Glyma02g01640	654	1	1	0	1	1	1
Glyma02g01650	681	22	8	16	42	15	51
Glyma02g01660	2337	0	0	0	4	1	1
Glyma02g01680	3189	3	4	3	3	3	11
Glyma02g01700	1078	465	257	431	266	137	342
Glyma02g01720	2533	63	116	47	91	52	77
Glyma02g01730	1041	4	3	5	4	0	3
Glyma02g01740	1162	15	14	18	54	30	38
Glyma02g01750	1748	1405	753	1241	712	355	881
Glyma02g01760	1060	125	75	144	135	85	170
Glyma02g01770	2299	282	168	237	489	275	511
Glyma02g01780	582	5	9	1	5	10	2
Glyma02g01790	399	0	0	1	0	0	0
Glyma02g01800	553	7	3	1	2	2	1
Glyma02g01820	831	0	0	0	0	1	0
Glyma02g01830	1602	329	201	292	451	270	435
Glyma02g01850	675	321	65	119	451	286	621
Glyma02g01860	821	125	71	65	280	160	326
Glyma02g01870	998	27	11	23	126	67	199
Glyma02g01880	1836	384	135	139	872	491	1256
Glyma02g01890	910	0	0	0	4	2	2
Glyma02g01900	3243	3	0	0	10	10	0
Glyma02g01910	1445	153	127	92	173	64	156
Glyma02g01920	1842	1034	568	846	790	370	762
Glyma02g01930	1792	28	10	12	23	13	23
Glyma02g01940	1007	258	133	241	154	62	159
Glyma02g01950	938	475	255	402	285	133	313
Glyma02g01960	1367	342	249	297	65	49	46
Glyma02g01970	902	0	0	0	1	0	0
Glyma02g01990	1825	0	0	0	0	3	0
Glyma02g02000	1517	0	0	0	0	1	0
Glyma02g02030	501	1	0	0	1	2	1
Glyma02g02040	681	0	0	1	1	1	0
Glyma02g02050	865	1119	542	813	791	442	946
Glyma02g02060	587	20	21	20	44	22	41
Glyma02g02070	297	147	113	160	208	71	127
Glyma02g02080	1229	46	21	47	37	23	39
Glyma02g02100	2731	59	36	44	50	22	65
Glyma02g02110	1694	1364	696	1198	1027	798	1584
Glyma02g02130	1429	16	5	13	16	14	10
Glyma02g02140	360	341	177	289	251	122	222
Glyma02g02170	1568	1745	893	1245	1141	679	1521
Glyma02g02180	1210	102	67	89	81	48	82
Glyma02g02190	1198	629	354	494	492	365	669
Glyma02g02200	570	0	0	0	1	0	0
Glyma02g02210	1093	108	64	89	109	66	116
Glyma02g02220	1089	8	0	4	8	10	8
Glyma02g02230	2095	1891	1016	1556	838	504	841
Glyma02g02240	1046	0	0	0	1	0	0
Glyma02g02250	850	0	0	1	10	6	34
Glyma02g02260	1492	921	470	653	685	343	794
Glyma02g02290	1709	326	118	103	602	341	737
Glyma02g02300	914	2500	1161	2286	2890	1643	3619
Glyma02g02310	2058	48	28	28	46	25	35
Glyma02g02330	1501	345	209	376	231	92	231
Glyma02g02340	1823	1443	709	1225	1232	602	1281
Glyma02g02350	1039	7626	2654	5073	5054	2618	6242
Glyma02g02370	2071	223	113	170	226	122	260
[truncated: 38,538 more rows]
